# Supplementary material for: Evaluating InferVision’s Computer-Aided Detection (CAD) algorithm for Tuberculosis (TB) screening, Lusaka, Zambia
Source: PLOS Glob Public Health. 2025 Jun 18;5(6):e0003955. doi: 10.1371/journal.pgph.0003955 (PMC12176154; doi:10.1371/journal.pgph.0003955)
Supplement: S1 File — (ZIP) [file pgph.0003955.s001.zip]

Archive with 2 entries (2 files):
- roctab_detail_results.xlsx
- Supplemenatary file.docx
