# Supplementary material for: Evaluating InferVision’s Computer-Aided Detection (CAD) algorithm for Tuberculosis (TB) screening, Lusaka, Zambia
Source: PLOS Glob Public Health. 2025 Jun 18;5(6):e0003955. doi: 10.1371/journal.pgph.0003955 (PMC12176154; doi:10.1371/journal.pgph.0003955)
Supplement: S1 File — (ZIP) [file pgph.0003955.s001.zip › roctab_detail_results.xlsx]

## Sheet: Sheet1
Cutpoint	Sensitivity	Specificity	Correctly classified	LR+	LR-
>= .0479..	1	0	0.1529	1
>= .0479..	1	0	0.153	1
>=.0481..	1	0.0006	0.1534	1.0006	0
>=.0522..	1	0.0012	0.154	1.0013	0
>=.0542..	1	0.0019	0.1545	1.0019	0
>=.0545..	1	0.0025	0.155	1.0025	0
>=.0546..	1	0.0031	0.1556	1.0031	0
>=.0554..	1	0.0037	0.1561	1.0038	0
>=.0568..	1	0.0044	0.1566	1.0044	0
>=0.057061	1	0.005	0.1571	1.005	0
>=.0571..	1	0.0056	0.1577	1.0057	0
>=.0577..	1	0.0062	0.1582	1.0063	0
>=.0585..	1	0.0069	0.1587	1.0069	0
>=.0586..	1	0.0075	0.1593	1.0076	0
>=.0589..	1	0.0081	0.1598	1.0082	0
>=.0589..	1	0.0087	0.1603	1.0088	0
>=.0590..	1	0.0094	0.1608	1.0095	0
>=.0591..	1	0.01	0.1614	1.0101	0
>=.0593..	1	0.0106	0.1619	1.0107	0
>=.0597..	1	0.0112	0.1624	1.0114	0
>=.0598..	1	0.0119	0.163	1.012	0
>=.0601..	1	0.0125	0.1635	1.0127	0
>=.0604..	1	0.0131	0.164	1.0133	0
>=.0607..	1	0.0137	0.1646	1.0139	0
>=.0607..	1	0.0144	0.1651	1.0146	0
>=.0608..	1	0.015	0.1656	1.0152	0
>=.0610..	1	0.0156	0.1661	1.0159	0
>=.0612..	1	0.0162	0.1667	1.0165	0
>=.0613..	1	0.0169	0.1672	1.0172	0
>=.0613..	1	0.0175	0.1677	1.0178	0
>=.0616..	1	0.0181	0.1683	1.0184	0
>=.0617..	1	0.0187	0.1688	1.0191	0
>=.0617..	1	0.0194	0.1693	1.0197	0
>=.0618..	1	0.02	0.1698	1.0204	0
>=.0619..	1	0.0206	0.1704	1.021	0
>=.0621..	1	0.0212	0.1709	1.0217	0
>=.0623..	1	0.0219	0.1714	1.0223	0
>=.0624..	1	0.0225	0.172	1.023	0
>=.0626..	1	0.0231	0.1725	1.0237	0
>=.0626..	1	0.0237	0.173	1.0243	0
>=.0627..	0.9965	0.0237	0.1725	1.0208	0.1458
>=.0629..	0.9965	0.0244	0.173	1.0214	0.142
>=.0631..	0.9931	0.0244	0.1725	1.0179	0.2841
>=.0633..	0.9931	0.025	0.173	1.0185	0.277
>=.0634..	0.9931	0.0256	0.1735	1.0192	0.2702
>=.0635..	0.9931	0.0262	0.1741	1.0198	0.2638
>=.0640..	0.9931	0.0269	0.1746	1.0205	0.2577
>=.0641..	0.9931	0.0275	0.1751	1.0211	0.2518
>=.0642..	0.9931	0.0281	0.1757	1.0218	0.2462
>=.0644..	0.9931	0.0287	0.1762	1.0225	0.2409
>=.0648..	0.9931	0.0294	0.1767	1.0231	0.2357
>=.0649..	0.9931	0.03	0.1772	1.0238	0.2308
>=.0650..	0.9931	0.0306	0.1778	1.0244	0.2261
>=.0652..	0.9931	0.0312	0.1783	1.0251	0.2216
>=.0654..	0.9931	0.0319	0.1788	1.0258	0.2172
>=.0656..	0.9931	0.0325	0.1794	1.0264	0.2131
>=.0657..	0.9931	0.0331	0.1799	1.0271	0.209
>=.0658..	0.9931	0.0337	0.1804	1.0277	0.2052
>=.0659..	0.9931	0.0344	0.181	1.0284	0.2014
>=.0659..	0.9931	0.035	0.1815	1.0291	0.1978
>=.0659..	0.9931	0.0356	0.182	1.0297	0.1944
>=.0662..	0.9931	0.0362	0.1825	1.0304	0.191
>=.0663..	0.9931	0.0369	0.1831	1.0311	0.1878
>=0.066353	0.9931	0.0375	0.1836	1.0317	0.1847
>=.0663..	0.9931	0.0381	0.1841	1.0324	0.1816
>=.0665..	0.9931	0.0387	0.1847	1.0331	0.1787
>=.0666..	0.9931	0.0394	0.1852	1.0338	0.1759
>=.0673..	0.9931	0.04	0.1857	1.0344	0.1731
>=.0676..	0.9931	0.0406	0.1862	1.0351	0.1705
>=0.067604	0.9931	0.0412	0.1868	1.0358	0.1679
>=.0676..	0.9931	0.0418	0.1873	1.0365	0.1654
>=.0680..	0.9931	0.0425	0.1878	1.0371	0.1629
>=.0681..	0.9931	0.0431	0.1884	1.0378	0.1606
>=.0682..	0.9931	0.0437	0.1889	1.0385	0.1583
>=0.068312	0.9931	0.0443	0.1894	1.0392	0.1561
>=.0683..	0.9931	0.045	0.1899	1.0398	0.1539
>=.0684..	0.9931	0.0456	0.1905	1.0405	0.1518
>=.0688..	0.9931	0.0462	0.191	1.0412	0.1497
>=.0689..	0.9931	0.0468	0.1915	1.0419	0.1477
>=.0690..	0.9931	0.0475	0.1921	1.0426	0.1458
>=.0692..	0.9931	0.0481	0.1926	1.0433	0.1439
>=.0692..	0.9931	0.0487	0.1931	1.0439	0.142
>=.0692..	0.9931	0.0493	0.1937	1.0446	0.1402
>=0.069832	0.9931	0.05	0.1942	1.0453	0.1385
>=0.069949	0.9931	0.0506	0.1947	1.046	0.1368
>=.0701..	0.9931	0.0512	0.1952	1.0467	0.1351
>=.0702..	0.9931	0.0518	0.1958	1.0474	0.1335
>=.0704..	0.9931	0.0525	0.1963	1.0481	0.1319
>=.0704..	0.9931	0.0531	0.1968	1.0488	0.1303
>=.0706..	0.9931	0.0537	0.1974	1.0495	0.1288
>=.0707..	0.9931	0.0543	0.1979	1.0501	0.1274
>=.0709..	0.9896	0.0543	0.1974	1.0465	0.191
>=.0712..	0.9896	0.055	0.1979	1.0472	0.1889
>=.0713..	0.9896	0.0556	0.1984	1.0479	0.1867
>=.0714..	0.9896	0.0562	0.1989	1.0486	0.1847
>=.0714..	0.9896	0.0568	0.1995	1.0493	0.1826
>=0.071558	0.9896	0.0575	0.2	1.05	0.1806
>=.0719..	0.9896	0.0581	0.2005	1.0507	0.1787
>=.0720..	0.9896	0.0587	0.2011	1.0513	0.1768
>=.0721..	0.9896	0.0593	0.2016	1.052	0.1749
>=.0722..	0.9896	0.06	0.2021	1.0527	0.1731
>=.0723..	0.9896	0.0606	0.2026	1.0534	0.1713
>=0.072379	0.9896	0.0612	0.2032	1.0541	0.1696
>=.0726..	0.9896	0.0618	0.2037	1.0548	0.1679
>=.0726..	0.9896	0.0625	0.2042	1.0556	0.1662
>=.0727..	0.9896	0.0631	0.2048	1.0563	0.1645
>=.0728..	0.9896	0.0637	0.2053	1.057	0.1629
>=.0729..	0.9896	0.0643	0.2058	1.0577	0.1614
>=0.072922	0.9896	0.065	0.2063	1.0584	0.1598
>=0.072975	0.9896	0.0656	0.2069	1.0591	0.1583
>=.0730..	0.9862	0.0656	0.2063	1.0554	0.211
>=.0730..	0.9862	0.0662	0.2069	1.0561	0.209
>=.0730..	0.9862	0.0668	0.2074	1.0568	0.2071
>=.0730..	0.9862	0.0675	0.2079	1.0575	0.2052
>=.0731..	0.9862	0.0681	0.2085	1.0582	0.2033
>=.0737..	0.9862	0.0687	0.209	1.0589	0.2014
>=.0738..	0.9862	0.0693	0.2095	1.0596	0.1996
>=.0738..	0.9862	0.07	0.2101	1.0603	0.1979
>=.0738..	0.9862	0.0706	0.2106	1.061	0.1961
>=.0739..	0.9862	0.0712	0.2111	1.0618	0.1944
>=.0740..	0.9862	0.0718	0.2116	1.0625	0.1927
>=.0740..	0.9862	0.0725	0.2122	1.0632	0.191
>=.0741..	0.9862	0.0731	0.2127	1.0639	0.1894
>=.0741..	0.9862	0.0737	0.2132	1.0646	0.1878
>=.0741..	0.9862	0.0743	0.2138	1.0653	0.1862
>=.0742..	0.9862	0.075	0.2143	1.0661	0.1847
>=.0743..	0.9862	0.0756	0.2148	1.0668	0.1831
>=.0745..	0.9862	0.0762	0.2153	1.0675	0.1816
>=0.07462	0.9862	0.0768	0.2159	1.0682	0.1802
>=.0746..	0.9862	0.0775	0.2164	1.069	0.1787
>=0.074729	0.9862	0.0781	0.2169	1.0697	0.1773
>=.0748..	0.9862	0.0787	0.2175	1.0704	0.1759
>=.0749..	0.9862	0.0793	0.218	1.0711	0.1745
>=.0750..	0.9862	0.08	0.2185	1.0719	0.1731
>=.0751..	0.9862	0.0806	0.219	1.0726	0.1718
>=.0752..	0.9862	0.0812	0.2196	1.0733	0.1705
>=.0753..	0.9862	0.0818	0.2201	1.074	0.1692
>=.0753..	0.9862	0.0824	0.2206	1.0748	0.1679
>=.0754..	0.9862	0.0831	0.2212	1.0755	0.1666
>=.0754..	0.9862	0.0837	0.2217	1.0762	0.1654
>=.0754..	0.9827	0.0837	0.2212	1.0725	0.2067
>=0.075479	0.9792	0.0837	0.2206	1.0687	0.2481
>=.0755..	0.9792	0.0843	0.2212	1.0694	0.2462
>=.0756..	0.9792	0.0849	0.2217	1.0701	0.2444
>=.0757..	0.9792	0.0856	0.2222	1.0709	0.2426
>=.0759..	0.9792	0.0862	0.2228	1.0716	0.2409
>=.0759..	0.9792	0.0868	0.2233	1.0723	0.2391
>=.0762..	0.9792	0.0874	0.2238	1.0731	0.2374
>=.0763..	0.9792	0.0881	0.2243	1.0738	0.2357
>=.0765..	0.9792	0.0887	0.2249	1.0745	0.2341
>=0.076683	0.9792	0.0893	0.2254	1.0753	0.2324
>=.0768..	0.9792	0.0899	0.2259	1.076	0.2308
>=.0769..	0.9792	0.0906	0.2265	1.0768	0.2292
>=.0769..	0.9758	0.0906	0.2259	1.073	0.2674
>=.0770..	0.9758	0.0912	0.2265	1.0737	0.2656
>=.0771..	0.9758	0.0918	0.227	1.0744	0.2638
>=.0772..	0.9723	0.0918	0.2265	1.0706	0.3015
>=.0773..	0.9723	0.0924	0.227	1.0714	0.2994
>=.0774..	0.9723	0.0931	0.2275	1.0721	0.2974
>=.0774..	0.9723	0.0937	0.228	1.0728	0.2955
>=.0775..	0.9689	0.0937	0.2275	1.069	0.3324
>=.0775..	0.9689	0.0943	0.228	1.0698	0.3302
>=.0777..	0.9689	0.0949	0.2286	1.0705	0.328
>=.0778..	0.9689	0.0956	0.2291	1.0712	0.3259
>=.0779..	0.9689	0.0962	0.2296	1.072	0.3238
>=.0781..	0.9689	0.0968	0.2302	1.0727	0.3217
>=.0782..	0.9689	0.0974	0.2307	1.0735	0.3196
>=0.078233	0.9689	0.0981	0.2312	1.0742	0.3176
>=.0784..	0.9689	0.0987	0.2317	1.0749	0.3156
>=.0784..	0.9689	0.0993	0.2323	1.0757	0.3136
>=.0784..	0.9689	0.0999	0.2328	1.0764	0.3116
>=.0784..	0.9689	0.1006	0.2333	1.0772	0.3097
>=.0786..	0.9689	0.1012	0.2339	1.0779	0.3078
>=.0786..	0.9689	0.1018	0.2344	1.0787	0.3059
>=.0786..	0.9689	0.1024	0.2349	1.0794	0.304
>=.0787..	0.9689	0.1031	0.2354	1.0802	0.3022
>=.0789..	0.9689	0.1037	0.236	1.0809	0.3004
>=.0789..	0.9689	0.1043	0.2365	1.0817	0.2986
>=.0789..	0.9689	0.1049	0.237	1.0824	0.2968
>=0.078999	0.9689	0.1056	0.2376	1.0832	0.295
>=.0790..	0.9689	0.1062	0.2381	1.084	0.2933
>=.0791..	0.9689	0.1068	0.2386	1.0847	0.2916
>=.0791..	0.9689	0.1074	0.2392	1.0855	0.2899
>=.0791..	0.9689	0.1081	0.2397	1.0862	0.2882
>=.0791..	0.9689	0.1087	0.2402	1.087	0.2865
>=.0791..	0.9689	0.1093	0.2407	1.0878	0.2849
>=.0793..	0.9689	0.1099	0.2413	1.0885	0.2833
>=.0793..	0.9689	0.1106	0.2418	1.0893	0.2817
>=.0793..	0.9689	0.1112	0.2423	1.0901	0.2801
>=.0794..	0.9689	0.1118	0.2429	1.0908	0.2785
>=.0795..	0.9689	0.1124	0.2434	1.0916	0.277
>=.0795..	0.9689	0.1131	0.2439	1.0924	0.2755
>=0.079604	0.9689	0.1137	0.2444	1.0931	0.2739
>=.0799..	0.9689	0.1143	0.245	1.0939	0.2724
>=.0799..	0.9689	0.1149	0.2455	1.0947	0.271
>=.0799..	0.9689	0.1156	0.246	1.0954	0.2695
>=.0801..	0.9689	0.1162	0.2466	1.0962	0.2681
>=.0801..	0.9689	0.1168	0.2471	1.097	0.2666
>=.0801..	0.9689	0.1174	0.2476	1.0978	0.2652
>=.0802..	0.9689	0.1181	0.2481	1.0985	0.2638
>=.0804..	0.9689	0.1187	0.2487	1.0993	0.2624
>=.0806..	0.9689	0.1193	0.2492	1.1001	0.261
>=.0807..	0.9689	0.1199	0.2497	1.1009	0.2597
>=.0808..	0.9689	0.1205	0.2503	1.1017	0.2583
>=.0808..	0.9689	0.1212	0.2508	1.1024	0.257
>=.0808..	0.9689	0.1218	0.2513	1.1032	0.2557
>=.0812..	0.9689	0.1224	0.2519	1.104	0.2544
>=.0814..	0.9689	0.123	0.2524	1.1048	0.2531
>=0.081463	0.9689	0.1237	0.2529	1.1056	0.2518
>=.0815..	0.9689	0.1243	0.2534	1.1064	0.2505
>=.0815..	0.9689	0.1249	0.254	1.1072	0.2493
>=.0815..	0.9689	0.1255	0.2545	1.108	0.2481
>=.0816..	0.9689	0.1262	0.255	1.1088	0.2468
>=.0816..	0.9689	0.1268	0.2556	1.1095	0.2456
>=0.081647	0.9689	0.1274	0.2561	1.1103	0.2444
>=.0817..	0.9689	0.128	0.2566	1.1111	0.2432
>=.0818..	0.9689	0.1287	0.2571	1.1119	0.242
>=.0819..	0.9689	0.1293	0.2577	1.1127	0.2409
>=.0820..	0.9689	0.1299	0.2582	1.1135	0.2397
>=0.082026	0.9654	0.1299	0.2577	1.1095	0.2663
>=.0820..	0.9654	0.1305	0.2582	1.1103	0.2651
>=.0820..	0.9654	0.1312	0.2587	1.1111	0.2638
>=.0823..	0.9654	0.1318	0.2593	1.1119	0.2625
>=.0823..	0.9654	0.1324	0.2598	1.1127	0.2613
>=.0823..	0.9654	0.133	0.2603	1.1135	0.2601
>=.0824..	0.9654	0.1337	0.2608	1.1143	0.2589
>=.0824..	0.9619	0.1337	0.2603	1.1104	0.2848
>=.0825..	0.9619	0.1343	0.2608	1.1112	0.2834
>=.0827..	0.9619	0.1349	0.2614	1.112	0.2821
>=.0830..	0.9619	0.1355	0.2619	1.1128	0.2808
>=.0830..	0.9619	0.1362	0.2624	1.1136	0.2795
>=.0831..	0.9619	0.1368	0.263	1.1144	0.2783
>=.0832..	0.9619	0.1374	0.2635	1.1152	0.277
>=.0832..	0.9619	0.138	0.264	1.116	0.2757
>=.0833..	0.9619	0.1387	0.2646	1.1168	0.2745
>=0.083447	0.9619	0.1393	0.2651	1.1176	0.2733
>=.0835..	0.9619	0.1399	0.2656	1.1184	0.272
>=.0835..	0.9619	0.1405	0.2661	1.1192	0.2708
>=.0836..	0.9619	0.1412	0.2667	1.12	0.2696
>=0.083734	0.9619	0.1418	0.2672	1.1209	0.2684
>=.0839..	0.9619	0.1424	0.2677	1.1217	0.2673
>=.0839..	0.9619	0.143	0.2683	1.1225	0.2661
>=.0839..	0.9619	0.1437	0.2688	1.1233	0.2649
>=.0840..	0.9619	0.1443	0.2693	1.1241	0.2638
>=.0841..	0.9619	0.1449	0.2698	1.125	0.2627
>=.0841..	0.9619	0.1455	0.2704	1.1258	0.2615
>=.0841..	0.9619	0.1462	0.2709	1.1266	0.2604
>=.0842..	0.9619	0.1468	0.2714	1.1274	0.2593
>=.0845..	0.9619	0.1474	0.272	1.1283	0.2582
>=.0846..	0.9619	0.148	0.2725	1.1291	0.2571
>=.0848..	0.9619	0.1487	0.273	1.1299	0.256
>=.0848..	0.9619	0.1493	0.2735	1.1307	0.255
>=.0848..	0.9619	0.1499	0.2741	1.1316	0.2539
>=.0849..	0.9619	0.1505	0.2746	1.1324	0.2529
>=.0849..	0.9619	0.1512	0.2751	1.1332	0.2518
>=.0851..	0.9619	0.1518	0.2757	1.1341	0.2508
>=0.085232	0.9619	0.1524	0.2762	1.1349	0.2497
>=.0853..	0.9619	0.153	0.2767	1.1357	0.2487
>=.0855..	0.9619	0.1537	0.2772	1.1366	0.2477
>=.0856..	0.9619	0.1543	0.2778	1.1374	0.2467
>=.0857..	0.9619	0.1549	0.2783	1.1383	0.2457
>=.0859..	0.9619	0.1555	0.2788	1.1391	0.2447
>=.0860..	0.9619	0.1562	0.2794	1.1399	0.2438
>=.0860..	0.9619	0.1568	0.2799	1.1408	0.2428
>=.0861..	0.9619	0.1574	0.2804	1.1416	0.2418
>=.0861..	0.9619	0.158	0.281	1.1425	0.2409
>=.0861..	0.9619	0.1587	0.2815	1.1433	0.2399
>=.0861..	0.9619	0.1593	0.282	1.1442	0.239
>=0.086204	0.9619	0.1599	0.2825	1.145	0.238
>=.0862..	0.9619	0.1605	0.2831	1.1459	0.2371
>=.0862..	0.9619	0.1611	0.2836	1.1467	0.2362
>=.0863..	0.9619	0.1618	0.2841	1.1476	0.2353
>=.0863..	0.9619	0.1624	0.2847	1.1484	0.2344
>=.0863..	0.9619	0.163	0.2852	1.1493	0.2335
>=.0864..	0.9585	0.163	0.2847	1.1452	0.2547
>=.0864..	0.9585	0.1636	0.2852	1.146	0.2537
>=.0864..	0.9585	0.1643	0.2857	1.1469	0.2528
>=.0864..	0.9585	0.1649	0.2862	1.1477	0.2518
>=.0865..	0.9585	0.1655	0.2868	1.1486	0.2509
>=.0866..	0.9585	0.1661	0.2873	1.1495	0.2499
>=.0866..	0.9585	0.1668	0.2878	1.1503	0.249
>=.0867..	0.9585	0.1674	0.2884	1.1512	0.2481
>=.0868..	0.9585	0.168	0.2889	1.152	0.2471
>=.0870..	0.9585	0.1686	0.2894	1.1529	0.2462
>=.0871..	0.9585	0.1693	0.2899	1.1538	0.2453
>=.0872..	0.9585	0.1699	0.2905	1.1546	0.2444
>=0.087317	0.9585	0.1705	0.291	1.1555	0.2435
>=.0873..	0.9585	0.1711	0.2915	1.1564	0.2426
>=.0873..	0.9585	0.1718	0.2921	1.1573	0.2417
>=.0874..	0.9585	0.1724	0.2926	1.1581	0.2409
>=.0874..	0.9585	0.173	0.2931	1.159	0.24
>=.0875..	0.955	0.173	0.2926	1.1548	0.26
>=.0876..	0.955	0.1736	0.2931	1.1557	0.2591
>=.0877..	0.955	0.1743	0.2937	1.1566	0.2581
>=0.087949	0.955	0.1749	0.2942	1.1574	0.2572
>=.0880..	0.955	0.1755	0.2947	1.1583	0.2563
>=.0880..	0.955	0.1761	0.2952	1.1592	0.2554
>=.0885..	0.955	0.1768	0.2958	1.1601	0.2545
>=.0885..	0.955	0.1774	0.2963	1.161	0.2536
>=.0886..	0.955	0.178	0.2968	1.1618	0.2527
>=.0887..	0.955	0.1786	0.2974	1.1627	0.2518
>=.0889..	0.955	0.1793	0.2979	1.1636	0.2509
>=.0889..	0.955	0.1799	0.2984	1.1645	0.2501
>=.0892..	0.955	0.1805	0.2989	1.1654	0.2492
>=.0893..	0.955	0.1811	0.2995	1.1663	0.2483
>=.0894..	0.955	0.1818	0.3	1.1672	0.2475
>=.0894..	0.955	0.1824	0.3005	1.1681	0.2466
>=0.089512	0.955	0.183	0.3011	1.1689	0.2458
>=.0895..	0.955	0.1836	0.3016	1.1698	0.245
>=.0895..	0.955	0.1843	0.3021	1.1707	0.2441
>=.0897..	0.955	0.1849	0.3026	1.1716	0.2433
>=.0897..	0.955	0.1855	0.3032	1.1725	0.2425
>=.0897..	0.955	0.1861	0.3037	1.1734	0.2417
>=0.08991	0.955	0.1868	0.3042	1.1743	0.2409
>=.0900..	0.955	0.1874	0.3048	1.1752	0.2401
>=.0901..	0.955	0.188	0.3053	1.1761	0.2393
>=.0903..	0.955	0.1886	0.3058	1.177	0.2385
>=.0903..	0.955	0.1893	0.3063	1.178	0.2377
>=.0903..	0.955	0.1899	0.3069	1.1789	0.2369
>=.0904..	0.955	0.1905	0.3074	1.1798	0.2361
>=.0904..	0.955	0.1911	0.3079	1.1807	0.2354
>=.0906..	0.955	0.1918	0.3085	1.1816	0.2346
>=.0907..	0.955	0.1924	0.309	1.1825	0.2338
>=.0907..	0.955	0.193	0.3095	1.1834	0.2331
>=.0909..	0.955	0.1936	0.3101	1.1843	0.2323
>=.0909..	0.955	0.1943	0.3106	1.1853	0.2316
>=.0911..	0.955	0.1949	0.3111	1.1862	0.2308
>=.0911..	0.955	0.1955	0.3116	1.1871	0.2301
>=0.091206	0.955	0.1961	0.3122	1.188	0.2294
>=.0912..	0.955	0.1968	0.3127	1.1889	0.2286
>=.0912..	0.955	0.1974	0.3132	1.1899	0.2279
>=.0915..	0.955	0.198	0.3138	1.1908	0.2272
>=.0915..	0.955	0.1986	0.3143	1.1917	0.2265
>=.0915..	0.955	0.1993	0.3148	1.1927	0.2258
>=.0917..	0.955	0.1999	0.3153	1.1936	0.2251
>=.0918..	0.955	0.2005	0.3159	1.1945	0.2244
>=.0918..	0.955	0.2011	0.3164	1.1955	0.2237
>=.0919..	0.955	0.2017	0.3169	1.1964	0.223
>=.0921..	0.955	0.2024	0.3175	1.1973	0.2223
>=.0922..	0.955	0.203	0.318	1.1983	0.2216
>=.0923..	0.955	0.2036	0.3185	1.1992	0.2209
>=.0928..	0.955	0.2042	0.319	1.2001	0.2202
>=.0929..	0.955	0.2049	0.3196	1.2011	0.2196
>=.0930..	0.955	0.2055	0.3201	1.202	0.2189
>=.0931..	0.955	0.2061	0.3206	1.203	0.2182
>=0.093168	0.955	0.2067	0.3212	1.2039	0.2176
>=0.093261	0.955	0.2074	0.3217	1.2049	0.2169
>=.0933..	0.955	0.208	0.3222	1.2058	0.2163
>=.0933..	0.955	0.2086	0.3228	1.2068	0.2156
>=.0933..	0.955	0.2092	0.3233	1.2077	0.215
>=.0934..	0.955	0.2099	0.3238	1.2087	0.2143
>=.0935..	0.955	0.2105	0.3243	1.2096	0.2137
>=.0935..	0.955	0.2111	0.3249	1.2106	0.2131
>=.0935..	0.955	0.2117	0.3254	1.2116	0.2124
>=.0935..	0.955	0.2124	0.3259	1.2125	0.2118
>=.0936..	0.955	0.213	0.3265	1.2135	0.2112
>=.0938..	0.955	0.2136	0.327	1.2144	0.2106
>=.0939..	0.955	0.2142	0.3275	1.2154	0.21
>=.0940..	0.955	0.2149	0.328	1.2164	0.2094
>=.0941..	0.955	0.2155	0.3286	1.2173	0.2087
>=.0941..	0.955	0.2161	0.3291	1.2183	0.2081
>=.0943..	0.955	0.2167	0.3296	1.2193	0.2075
>=.0943..	0.955	0.2174	0.3302	1.2203	0.2069
>=.0944..	0.955	0.218	0.3307	1.2212	0.2064
>=.0946..	0.955	0.2186	0.3312	1.2222	0.2058
>=.0946..	0.955	0.2192	0.3317	1.2232	0.2052
>=.0947..	0.955	0.2199	0.3323	1.2242	0.2046
>=.0947..	0.955	0.2205	0.3328	1.2251	0.204
>=.0947..	0.955	0.2211	0.3333	1.2261	0.2034
>=.0947..	0.955	0.2217	0.3339	1.2271	0.2029
>=.0947..	0.955	0.2224	0.3344	1.2281	0.2023
>=.0949..	0.955	0.223	0.3349	1.2291	0.2017
>=.0950..	0.955	0.2236	0.3354	1.2301	0.2012
>=.0950..	0.955	0.2242	0.336	1.2311	0.2006
>=0.095041	0.955	0.2249	0.3365	1.2321	0.2
>=.0952..	0.955	0.2255	0.337	1.2331	0.1995
>=.0954..	0.955	0.2261	0.3376	1.234	0.1989
>=.0954..	0.9516	0.2261	0.337	1.2296	0.2142
>=.0954..	0.9516	0.2267	0.3376	1.2306	0.2137
>=.0955..	0.9516	0.2274	0.3381	1.2316	0.2131
>=.0955..	0.9516	0.228	0.3386	1.2326	0.2125
>=.0957..	0.9516	0.2286	0.3392	1.2336	0.2119
>=0.095827	0.9516	0.2292	0.3397	1.2346	0.2113
>=.0958..	0.9516	0.2299	0.3402	1.2356	0.2108
>=.0958..	0.9516	0.2305	0.3407	1.2366	0.2102
>=.0960..	0.9516	0.2311	0.3413	1.2376	0.2096
>=.0961..	0.9516	0.2317	0.3418	1.2386	0.209
>=.0961..	0.9516	0.2324	0.3423	1.2396	0.2085
>=.0962..	0.9516	0.233	0.3429	1.2406	0.2079
>=.0962..	0.9516	0.2336	0.3434	1.2416	0.2074
>=.0963..	0.9516	0.2342	0.3439	1.2426	0.2068
>=.0963..	0.9516	0.2349	0.3444	1.2436	0.2063
>=.0964..	0.9516	0.2355	0.345	1.2446	0.2057
>=.0967..	0.9516	0.2361	0.3455	1.2457	0.2052
>=.0968..	0.9516	0.2367	0.346	1.2467	0.2046
>=0.096832	0.9516	0.2374	0.3466	1.2477	0.2041
>=.0969..	0.9481	0.2374	0.346	1.2432	0.2187
>=.0969..	0.9481	0.238	0.3466	1.2442	0.2181
>=.0969..	0.9481	0.2386	0.3471	1.2452	0.2175
>=.0970..	0.9481	0.2392	0.3476	1.2462	0.217
>=.0970..	0.9481	0.2399	0.3481	1.2472	0.2164
>=.0971..	0.9481	0.2405	0.3487	1.2483	0.2158
>=.0971..	0.9481	0.2411	0.3492	1.2493	0.2153
>=0.097186	0.9481	0.2417	0.3497	1.2503	0.2147
>=.0971..	0.9481	0.2423	0.3503	1.2514	0.2142
>=.0972..	0.9481	0.243	0.3508	1.2524	0.2136
>=.0973..	0.9481	0.2436	0.3513	1.2534	0.2131
>=.0973..	0.9481	0.2442	0.3519	1.2545	0.2125
>=.0973..	0.9446	0.2442	0.3513	1.2499	0.2267
>=.0973..	0.9446	0.2448	0.3519	1.2509	0.2261
>=.0975..	0.9446	0.2455	0.3524	1.252	0.2255
>=.0976..	0.9446	0.2461	0.3529	1.253	0.225
>=.0976..	0.9446	0.2467	0.3534	1.254	0.2244
>=.0977..	0.9446	0.2473	0.354	1.2551	0.2238
>=.0977..	0.9446	0.248	0.3545	1.2561	0.2233
>=.0979..	0.9446	0.2486	0.355	1.2572	0.2227
>=.0979..	0.9446	0.2492	0.3556	1.2582	0.2221
>=.0981..	0.9446	0.2498	0.3561	1.2593	0.2216
>=.0981..	0.9446	0.2505	0.3566	1.2603	0.221
>=.0981..	0.9446	0.2511	0.3571	1.2614	0.2205
>=.0981..	0.9446	0.2517	0.3577	1.2624	0.2199
>=.0983..	0.9446	0.2523	0.3582	1.2635	0.2194
>=.0983..	0.9446	0.253	0.3587	1.2645	0.2189
>=.0984..	0.9446	0.2536	0.3593	1.2656	0.2183
>=.0985..	0.9446	0.2542	0.3598	1.2666	0.2178
>=.0986..	0.9446	0.2548	0.3603	1.2677	0.2172
>=0.098642	0.9446	0.2555	0.3608	1.2688	0.2167
>=.0987..	0.9446	0.2561	0.3614	1.2698	0.2162
>=.0988..	0.9446	0.2567	0.3619	1.2709	0.2157
>=.0988..	0.9446	0.2573	0.3624	1.272	0.2151
>=.0988..	0.9446	0.258	0.363	1.273	0.2146
>=.0990..	0.9446	0.2586	0.3635	1.2741	0.2141
>=.0990..	0.9446	0.2592	0.364	1.2752	0.2136
>=.0991..	0.9446	0.2598	0.3646	1.2763	0.2131
>=.0991..	0.9446	0.2605	0.3651	1.2773	0.2126
>=.0992..	0.9446	0.2611	0.3656	1.2784	0.212
>=.0993..	0.9446	0.2617	0.3661	1.2795	0.2115
>=.0994..	0.9446	0.2623	0.3667	1.2806	0.211
>=.0994..	0.9446	0.263	0.3672	1.2817	0.2105
>=.0994..	0.9446	0.2636	0.3677	1.2828	0.21
>=.0995..	0.9446	0.2642	0.3683	1.2838	0.2095
>=0.099648	0.9412	0.2642	0.3677	1.2791	0.2226
>=0.099671	0.9412	0.2648	0.3683	1.2802	0.2221
>=.0997..	0.9412	0.2655	0.3688	1.2813	0.2216
>=.0997..	0.9412	0.2661	0.3693	1.2824	0.2211
>=.0998..	0.9412	0.2667	0.3698	1.2835	0.2206
>=.0998..	0.9412	0.2673	0.3704	1.2846	0.22
>=.0999..	0.9412	0.268	0.3709	1.2857	0.2195
>=.1001..	0.9412	0.2686	0.3714	1.2868	0.219
>=.1001..	0.9412	0.2692	0.372	1.2879	0.2185
>=.1002..	0.9412	0.2698	0.3725	1.289	0.218
>=.1002..	0.9377	0.2698	0.372	1.2842	0.2308
>=.1002..	0.9377	0.2705	0.3725	1.2853	0.2303
>=.1003..	0.9343	0.2705	0.372	1.2806	0.2431
>=.1003..	0.9343	0.2711	0.3725	1.2817	0.2425
>=.1003..	0.9343	0.2717	0.373	1.2828	0.242
>=.1005..	0.9343	0.2723	0.3735	1.2839	0.2414
>=.1007..	0.9343	0.273	0.3741	1.285	0.2409
>=.1008..	0.9343	0.2736	0.3746	1.2861	0.2403
>=.1012..	0.9343	0.2742	0.3751	1.2872	0.2398
>=.1013..	0.9343	0.2748	0.3757	1.2883	0.2392
>=0.101425	0.9343	0.2755	0.3762	1.2894	0.2387
>=0.101668	0.9343	0.2761	0.3767	1.2905	0.2381
>=.1017..	0.9343	0.2767	0.3772	1.2917	0.2376
>=0.101799	0.9343	0.2773	0.3778	1.2928	0.2371
>=0.101807	0.9343	0.278	0.3783	1.2939	0.2365
>=0.101835	0.9343	0.2786	0.3788	1.295	0.236
>=.1018..	0.9343	0.2792	0.3794	1.2961	0.2355
>=.1019..	0.9343	0.2798	0.3799	1.2973	0.2349
>=.1019..	0.9343	0.2804	0.3804	1.2984	0.2344
>=0.102305	0.9343	0.2811	0.381	1.2995	0.2339
>=.1023..	0.9343	0.2817	0.3815	1.3006	0.2334
>=.1023..	0.9343	0.2823	0.382	1.3018	0.2329
>=.1024..	0.9343	0.2829	0.3825	1.3029	0.2324
>=.1025..	0.9343	0.2836	0.3831	1.304	0.2318
>=.1026..	0.9343	0.2842	0.3836	1.3052	0.2313
>=.1026..	0.9343	0.2848	0.3841	1.3063	0.2308
>=.1028..	0.9343	0.2854	0.3847	1.3075	0.2303
>=.1028..	0.9343	0.2861	0.3852	1.3086	0.2298
>=.1029..	0.9343	0.2867	0.3857	1.3098	0.2293
>=.1032..	0.9343	0.2873	0.3862	1.3109	0.2288
>=.1033..	0.9343	0.2879	0.3868	1.3121	0.2283
>=.1033..	0.9343	0.2886	0.3873	1.3132	0.2278
>=.1033..	0.9343	0.2892	0.3878	1.3144	0.2273
>=.1034..	0.9343	0.2898	0.3884	1.3155	0.2268
>=.1034..	0.9343	0.2904	0.3889	1.3167	0.2264
>=.1035..	0.9343	0.2911	0.3894	1.3178	0.2259
>=0.103628	0.9343	0.2917	0.3899	1.319	0.2254
>=.1036..	0.9343	0.2923	0.3905	1.3202	0.2249
>=.1038..	0.9343	0.2929	0.391	1.3213	0.2244
>=.1041..	0.9343	0.2936	0.3915	1.3225	0.2239
>=.1042..	0.9343	0.2942	0.3921	1.3237	0.2235
>=.1043..	0.9308	0.2942	0.3915	1.3188	0.2352
>=.1045..	0.9308	0.2948	0.3921	1.3199	0.2347
>=.1045..	0.9308	0.2954	0.3926	1.3211	0.2342
>=.1045..	0.9308	0.2961	0.3931	1.3223	0.2337
>=.1047..	0.9273	0.2961	0.3926	1.3174	0.2454
>=.1051..	0.9273	0.2967	0.3931	1.3185	0.2449
>=.1051..	0.9273	0.2973	0.3937	1.3197	0.2444
>=0.105232	0.9273	0.2979	0.3942	1.3209	0.2439
>=.1052..	0.9273	0.2986	0.3947	1.3221	0.2434
>=.1055..	0.9273	0.2992	0.3952	1.3232	0.2429
>=.1055..	0.9273	0.2998	0.3958	1.3244	0.2424
>=.1055..	0.9273	0.3004	0.3963	1.3256	0.2419
>=.1055..	0.9273	0.3011	0.3968	1.3268	0.2414
>=.1056..	0.9273	0.3017	0.3974	1.328	0.2409
>=.1057..	0.9273	0.3023	0.3979	1.3292	0.2404
>=.1058..	0.9273	0.3029	0.3984	1.3303	0.2399
>=.1058..	0.9273	0.3036	0.3989	1.3315	0.2394
>=.1058..	0.9273	0.3042	0.3995	1.3327	0.2389
>=.1058..	0.9239	0.3042	0.3989	1.3278	0.2503
>=.1059..	0.9239	0.3048	0.3995	1.329	0.2497
>=.1059..	0.9239	0.3054	0.4	1.3301	0.2492
>=.1059..	0.9239	0.3061	0.4005	1.3313	0.2487
>=.1060..	0.9239	0.3067	0.4011	1.3325	0.2482
>=.1060..	0.9239	0.3073	0.4016	1.3337	0.2477
>=0.106118	0.9239	0.3079	0.4021	1.3349	0.2472
>=.1062..	0.9239	0.3086	0.4026	1.3362	0.2467
>=.1062..	0.9239	0.3092	0.4032	1.3374	0.2462
>=.1063..	0.9239	0.3098	0.4037	1.3386	0.2457
>=.1064..	0.9239	0.3104	0.4042	1.3398	0.2452
>=.1065..	0.9239	0.3111	0.4048	1.341	0.2447
>=.1065..	0.9239	0.3117	0.4053	1.3422	0.2442
>=.1065..	0.9239	0.3123	0.4058	1.3434	0.2438
>=.1067..	0.9239	0.3129	0.4063	1.3447	0.2433
>=.1067..	0.9239	0.3136	0.4069	1.3459	0.2428
>=.1069..	0.9239	0.3142	0.4074	1.3471	0.2423
>=.1069..	0.9239	0.3148	0.4079	1.3483	0.2418
>=.1070..	0.9239	0.3154	0.4085	1.3496	0.2413
>=.1072..	0.9239	0.3161	0.409	1.3508	0.2409
>=.1073..	0.9239	0.3167	0.4095	1.352	0.2404
>=.1073..	0.9239	0.3173	0.4101	1.3533	0.2399
>=.1075..	0.9239	0.3179	0.4106	1.3545	0.2394
>=.1075..	0.9239	0.3186	0.4111	1.3558	0.239
>=.1075..	0.9239	0.3192	0.4116	1.357	0.2385
>=.1075..	0.9239	0.3198	0.4122	1.3582	0.238
>=.1076..	0.9239	0.3204	0.4127	1.3595	0.2376
>=.1077..	0.9239	0.321	0.4132	1.3607	0.2371
>=0.107831	0.9239	0.3217	0.4138	1.362	0.2367
>=.1079..	0.9239	0.3223	0.4143	1.3632	0.2362
>=.1079..	0.9239	0.3229	0.4148	1.3645	0.2357
>=.1080..	0.9204	0.3229	0.4143	1.3594	0.2465
>=.1081..	0.9204	0.3235	0.4148	1.3607	0.246
>=.1081..	0.9204	0.3242	0.4153	1.3619	0.2455
>=.1083..	0.9204	0.3248	0.4159	1.3632	0.245
>=.1084..	0.9204	0.3254	0.4164	1.3644	0.2446
>=.1089..	0.9204	0.326	0.4169	1.3657	0.2441
>=.1091..	0.917	0.326	0.4164	1.3606	0.2547
>=.1092..	0.9135	0.326	0.4159	1.3554	0.2653
>=.1093..	0.9135	0.3267	0.4164	1.3567	0.2648
>=.1093..	0.9135	0.3273	0.4169	1.3579	0.2643
>=.1094..	0.9135	0.3279	0.4175	1.3592	0.2638
>=.1094..	0.9135	0.3285	0.418	1.3605	0.2633
>=.1094..	0.9135	0.3292	0.4185	1.3617	0.2628
>=.1094..	0.9135	0.3298	0.419	1.363	0.2623
>=.1095..	0.9135	0.3304	0.4196	1.3643	0.2618
>=.1096..	0.91	0.3304	0.419	1.3591	0.2723
>=.1096..	0.91	0.331	0.4196	1.3604	0.2718
>=.1098..	0.91	0.3317	0.4201	1.3616	0.2713
>=.1098..	0.91	0.3323	0.4206	1.3629	0.2707
>=.1100..	0.91	0.3329	0.4212	1.3642	0.2702
>=0.11005	0.9066	0.3329	0.4206	1.359	0.2806
>=.1102..	0.9066	0.3335	0.4212	1.3603	0.2801
>=.1102..	0.9066	0.3342	0.4217	1.3616	0.2796
>=.1103..	0.9066	0.3348	0.4222	1.3628	0.2791
>=.1103..	0.9066	0.3354	0.4228	1.3641	0.2785
>=.1103..	0.9066	0.336	0.4233	1.3654	0.278
>=.1104..	0.9066	0.3367	0.4238	1.3667	0.2775
>=.1104..	0.9066	0.3373	0.4243	1.368	0.277
>=.1106..	0.9066	0.3379	0.4249	1.3693	0.2765
>=0.110758	0.9066	0.3385	0.4254	1.3706	0.276
>=.1107..	0.9066	0.3392	0.4259	1.3719	0.2755
>=0.110833	0.9066	0.3398	0.4265	1.3732	0.275
>=.1109..	0.9066	0.3404	0.427	1.3745	0.2744
>=.1110..	0.9066	0.341	0.4275	1.3758	0.2739
>=.1111..	0.9066	0.3417	0.428	1.3771	0.2734
>=.1113..	0.9066	0.3423	0.4286	1.3784	0.2729
>=.1113..	0.9066	0.3429	0.4291	1.3797	0.2724
>=.1114..	0.9066	0.3435	0.4296	1.381	0.272
>=.1114..	0.9066	0.3442	0.4302	1.3823	0.2715
>=.1115..	0.9066	0.3448	0.4307	1.3836	0.271
>=.1115..	0.9066	0.3454	0.4312	1.3849	0.2705
>=.1116..	0.9066	0.346	0.4317	1.3863	0.27
>=.1116..	0.9066	0.3467	0.4323	1.3876	0.2695
>=.1116..	0.9066	0.3473	0.4328	1.3889	0.269
>=0.111752	0.9066	0.3479	0.4333	1.3903	0.2685
>=0.111764	0.9066	0.3485	0.4339	1.3916	0.2681
>=0.111875	0.9066	0.3492	0.4344	1.3929	0.2676
>=.1119..	0.9066	0.3498	0.4349	1.3943	0.2671
>=.1120..	0.9066	0.3504	0.4354	1.3956	0.2666
>=.1120..	0.9066	0.351	0.436	1.3969	0.2661
>=0.112125	0.9066	0.3517	0.4365	1.3983	0.2657
>=.1121..	0.9066	0.3523	0.437	1.3996	0.2652
>=.1122..	0.9066	0.3529	0.4376	1.401	0.2647
>=.1123..	0.9066	0.3535	0.4381	1.4023	0.2643
>=.1124..	0.9066	0.3542	0.4386	1.4037	0.2638
>=.1128..	0.9066	0.3548	0.4392	1.4051	0.2633
>=.1133..	0.9066	0.3554	0.4397	1.4064	0.2629
>=.1134..	0.9066	0.356	0.4402	1.4078	0.2624
>=.1136..	0.9066	0.3567	0.4407	1.4092	0.262
>=.1138..	0.9066	0.3573	0.4413	1.4105	0.2615
>=.1138..	0.9066	0.3579	0.4418	1.4119	0.261
>=.1138..	0.9066	0.3585	0.4423	1.4133	0.2606
>=.1139..	0.9066	0.3592	0.4429	1.4146	0.2601
>=.1140..	0.9066	0.3598	0.4434	1.416	0.2597
>=.1140..	0.9066	0.3604	0.4439	1.4174	0.2592
>=.1141..	0.9066	0.361	0.4444	1.4188	0.2588
>=.1141..	0.9066	0.3616	0.445	1.4202	0.2583
>=0.114218	0.9066	0.3623	0.4455	1.4216	0.2579
>=.1142..	0.9066	0.3629	0.446	1.423	0.2574
>=.1142..	0.9066	0.3635	0.4466	1.4244	0.257
>=.1146..	0.9066	0.3641	0.4471	1.4258	0.2566
>=.1147..	0.9066	0.3648	0.4476	1.4272	0.2561
>=0.114895	0.9066	0.3654	0.4481	1.4286	0.2557
>=.1149..	0.9066	0.366	0.4487	1.43	0.2552
>=.1149..	0.9066	0.3666	0.4492	1.4314	0.2548
>=.1151..	0.9066	0.3673	0.4497	1.4328	0.2544
>=.1151..	0.9066	0.3679	0.4503	1.4342	0.2539
>=.1152..	0.9066	0.3685	0.4508	1.4356	0.2535
>=.1153..	0.9066	0.3691	0.4513	1.4371	0.2531
>=.1154..	0.9066	0.3698	0.4519	1.4385	0.2527
>=.1155..	0.9066	0.3704	0.4524	1.4399	0.2522
>=.1163..	0.9066	0.371	0.4529	1.4413	0.2518
>=.1164..	0.9066	0.3716	0.4534	1.4428	0.2514
>=.1165..	0.9031	0.3716	0.4529	1.4373	0.2607
>=.1166..	0.9031	0.3723	0.4534	1.4387	0.2603
>=.1168..	0.9031	0.3729	0.454	1.4401	0.2598
>=.1169..	0.9031	0.3735	0.4545	1.4416	0.2594
>=.1172..	0.9031	0.3741	0.455	1.443	0.259
>=.1173..	0.9031	0.3748	0.4556	1.4444	0.2585
>=.1174..	0.9031	0.3754	0.4561	1.4459	0.2581
>=.1174..	0.9031	0.376	0.4566	1.4473	0.2577
>=.1175..	0.9031	0.3766	0.4571	1.4488	0.2572
>=0.117787	0.9031	0.3773	0.4577	1.4502	0.2568
>=0.117886	0.9031	0.3779	0.4582	1.4517	0.2564
>=.1180..	0.9031	0.3785	0.4587	1.4532	0.256
>=.1183..	0.9031	0.3791	0.4593	1.4546	0.2555
>=.1190..	0.9031	0.3798	0.4598	1.4561	0.2551
>=.1191..	0.9031	0.3804	0.4603	1.4575	0.2547
>=.1191..	0.9031	0.381	0.4608	1.459	0.2543
>=.1191..	0.9031	0.3816	0.4614	1.4605	0.2539
>=.1193..	0.9031	0.3823	0.4619	1.462	0.2535
>=0.119331	0.9031	0.3829	0.4624	1.4634	0.253
>=.1195..	0.9031	0.3835	0.463	1.4649	0.2526
>=.1196..	0.9031	0.3841	0.4635	1.4664	0.2522
>=.1197..	0.9031	0.3848	0.464	1.4679	0.2518
>=.1199..	0.9031	0.3854	0.4646	1.4694	0.2514
>=.1200..	0.9031	0.386	0.4651	1.4709	0.251
>=.1202..	0.9031	0.3866	0.4656	1.4724	0.2506
>=.1203..	0.9031	0.3873	0.4661	1.4739	0.2502
>=.1203..	0.9031	0.3879	0.4667	1.4754	0.2498
>=.1205..	0.9031	0.3885	0.4672	1.4769	0.2494
>=.1208..	0.9031	0.3891	0.4677	1.4784	0.249
>=.1209..	0.9031	0.3898	0.4683	1.4799	0.2486
>=.1210..	0.9031	0.3904	0.4688	1.4814	0.2482
>=.1212..	0.9031	0.391	0.4693	1.483	0.2478
>=0.121269	0.9031	0.3916	0.4698	1.4845	0.2474
>=.1213..	0.8997	0.3916	0.4693	1.4788	0.2562
>=.1215..	0.8997	0.3923	0.4698	1.4803	0.2558
>=.1216..	0.8997	0.3929	0.4704	1.4818	0.2554
>=.1219..	0.8962	0.3929	0.4698	1.4761	0.2642
>=.1219..	0.8962	0.3935	0.4704	1.4777	0.2638
>=.1221..	0.8962	0.3941	0.4709	1.4792	0.2634
>=.1222..	0.8962	0.3948	0.4714	1.4807	0.263
>=.1222..	0.8962	0.3954	0.472	1.4822	0.2625
>=.1222..	0.8962	0.396	0.4725	1.4838	0.2621
>=.1225..	0.8962	0.3966	0.473	1.4853	0.2617
>=.1227..	0.8962	0.3973	0.4735	1.4868	0.2613
>=.1227..	0.8962	0.3979	0.4741	1.4884	0.2609
>=.1231..	0.8962	0.3985	0.4746	1.4899	0.2605
>=.1232..	0.8962	0.3991	0.4751	1.4915	0.2601
>=.1233..	0.8927	0.3991	0.4746	1.4857	0.2688
>=.1233..	0.8927	0.3998	0.4751	1.4873	0.2683
>=.1233..	0.8927	0.4004	0.4757	1.4888	0.2679
>=.1233..	0.8927	0.401	0.4762	1.4904	0.2675
>=.1236..	0.8927	0.4016	0.4767	1.4919	0.2671
>=.1236..	0.8927	0.4022	0.4772	1.4935	0.2667
>=.1237..	0.8927	0.4029	0.4778	1.495	0.2663
>=0.123982	0.8927	0.4035	0.4783	1.4966	0.2658
>=.1240..	0.8927	0.4041	0.4788	1.4982	0.2654
>=0.124226	0.8927	0.4047	0.4794	1.4998	0.265
>=.1243..	0.8927	0.4054	0.4799	1.5013	0.2646
>=.1244..	0.8927	0.406	0.4804	1.5029	0.2642
>=0.124563	0.8927	0.4066	0.481	1.5045	0.2638
>=.1245..	0.8927	0.4072	0.4815	1.5061	0.2634
>=.1246..	0.8927	0.4079	0.482	1.5077	0.263
>=.1248..	0.8927	0.4085	0.4825	1.5093	0.2626
>=.1248..	0.8893	0.4085	0.482	1.5034	0.2711
>=.1249..	0.8858	0.4085	0.4815	1.4976	0.2795
>=.1251..	0.8858	0.4091	0.482	1.4991	0.2791
>=.1254..	0.8858	0.4097	0.4825	1.5007	0.2787
>=0.125582	0.8858	0.4104	0.4831	1.5023	0.2783
>=.1260..	0.8858	0.411	0.4836	1.5039	0.2778
>=.1262..	0.8858	0.4116	0.4841	1.5055	0.2774
>=.1264..	0.8858	0.4122	0.4847	1.5071	0.277
>=.1264..	0.8858	0.4129	0.4852	1.5087	0.2766
>=0.126447	0.8858	0.4135	0.4857	1.5103	0.2762
>=.1265..	0.8858	0.4141	0.4862	1.5119	0.2757
>=.1265..	0.8858	0.4147	0.4868	1.5135	0.2753
>=.1267..	0.8858	0.4154	0.4873	1.5152	0.2749
>=.1267..	0.8858	0.416	0.4878	1.5168	0.2745
>=.1269..	0.8858	0.4166	0.4884	1.5184	0.2741
>=.1271..	0.8858	0.4172	0.4889	1.52	0.2737
>=.1271..	0.8824	0.4172	0.4884	1.5141	0.282
>=.1271..	0.8824	0.4179	0.4889	1.5157	0.2815
>=.1272..	0.8824	0.4185	0.4894	1.5173	0.2811
>=.1273..	0.8824	0.4191	0.4899	1.519	0.2807
>=.1274..	0.8824	0.4197	0.4905	1.5206	0.2803
>=.1274..	0.8824	0.4204	0.491	1.5222	0.2799
>=.1278..	0.8824	0.421	0.4915	1.5239	0.2795
>=.1280..	0.8824	0.4216	0.4921	1.5255	0.279
>=.1283..	0.8824	0.4222	0.4926	1.5272	0.2786
>=.1286..	0.8824	0.4229	0.4931	1.5288	0.2782
>=.1287..	0.8824	0.4235	0.4937	1.5305	0.2778
>=.1288..	0.8824	0.4241	0.4942	1.5322	0.2774
>=.1288..	0.8824	0.4247	0.4947	1.5338	0.277
>=.1289..	0.8824	0.4254	0.4952	1.5355	0.2766
>=.1295..	0.8824	0.426	0.4958	1.5372	0.2762
>=.1297..	0.8824	0.4266	0.4963	1.5388	0.2758
>=.1297..	0.8824	0.4272	0.4968	1.5405	0.2754
>=.1298..	0.8824	0.4279	0.4974	1.5422	0.275
>=0.129855	0.8824	0.4285	0.4979	1.5439	0.2746
>=.1299..	0.8824	0.4291	0.4984	1.5456	0.2742
>=.1303..	0.8824	0.4297	0.4989	1.5473	0.2738
>=.1308..	0.8824	0.4304	0.4995	1.549	0.2734
>=.1308..	0.8824	0.431	0.5	1.5507	0.273
>=.1309..	0.8824	0.4316	0.5005	1.5524	0.2726
>=.1311..	0.8824	0.4322	0.5011	1.5541	0.2722
>=.1312..	0.8824	0.4329	0.5016	1.5558	0.2718
>=.1315..	0.8824	0.4335	0.5021	1.5575	0.2714
>=.1315..	0.8824	0.4341	0.5026	1.5592	0.271
>=.1318..	0.8824	0.4347	0.5032	1.5609	0.2706
>=.1319..	0.8824	0.4354	0.5037	1.5627	0.2702
>=.1321..	0.8824	0.436	0.5042	1.5644	0.2698
>=.1322..	0.8824	0.4366	0.5048	1.5661	0.2695
>=.1322..	0.8824	0.4372	0.5053	1.5679	0.2691
>=.1323..	0.8824	0.4379	0.5058	1.5696	0.2687
>=.1324..	0.8824	0.4385	0.5063	1.5714	0.2683
>=.1324..	0.8824	0.4391	0.5069	1.5731	0.2679
>=.1324..	0.8824	0.4397	0.5074	1.5749	0.2675
>=.1328..	0.8824	0.4403	0.5079	1.5766	0.2672
>=.1329..	0.8824	0.441	0.5085	1.5784	0.2668
>=.1330..	0.8824	0.4416	0.509	1.5801	0.2664
>=.1330..	0.8824	0.4422	0.5095	1.5819	0.266
>=.1331..	0.8824	0.4428	0.5101	1.5837	0.2657
>=.1331..	0.8824	0.4435	0.5106	1.5855	0.2653
>=.1332..	0.8824	0.4441	0.5111	1.5872	0.2649
>=.1333..	0.8824	0.4447	0.5116	1.589	0.2645
>=.1335..	0.8824	0.4453	0.5122	1.5908	0.2642
>=.1335..	0.8824	0.446	0.5127	1.5926	0.2638
>=.1338..	0.8824	0.4466	0.5132	1.5944	0.2634
>=.1338..	0.8824	0.4472	0.5138	1.5962	0.2631
>=.1339..	0.8824	0.4478	0.5143	1.598	0.2627
>=.1344..	0.8824	0.4485	0.5148	1.5998	0.2623
>=.1347..	0.8824	0.4491	0.5153	1.6016	0.262
>=.1348..	0.8824	0.4497	0.5159	1.6035	0.2616
>=.1349..	0.8824	0.4503	0.5164	1.6053	0.2612
>=.1351..	0.8824	0.451	0.5169	1.6071	0.2609
>=.1354..	0.8824	0.4516	0.5175	1.6089	0.2605
>=.1357..	0.8824	0.4522	0.518	1.6108	0.2602
>=.1359..	0.8824	0.4528	0.5185	1.6126	0.2598
>=.1362..	0.8824	0.4535	0.519	1.6145	0.2594
>=.1362..	0.8824	0.4541	0.5196	1.6163	0.2591
>=.1363..	0.8824	0.4547	0.5201	1.6182	0.2587
>=0.136442	0.8824	0.4553	0.5206	1.62	0.2584
>=.1365..	0.8824	0.456	0.5212	1.6219	0.258
>=.1367..	0.8824	0.4566	0.5217	1.6237	0.2577
>=0.137614	0.8824	0.4572	0.5222	1.6256	0.2573
>=.1377..	0.8824	0.4578	0.5228	1.6275	0.257
>=.1378..	0.8824	0.4585	0.5233	1.6294	0.2566
>=.1380..	0.8824	0.4591	0.5238	1.6312	0.2563
>=.1382..	0.8789	0.4591	0.5233	1.6248	0.2638
>=0.138299	0.8789	0.4597	0.5238	1.6267	0.2634
>=.1383..	0.8789	0.4603	0.5243	1.6286	0.2631
>=.1384..	0.8789	0.461	0.5249	1.6305	0.2627
>=.1386..	0.8789	0.4616	0.5254	1.6324	0.2624
>=.1386..	0.8789	0.4622	0.5259	1.6343	0.262
>=.1387..	0.8789	0.4628	0.5265	1.6362	0.2617
>=.1387..	0.8789	0.4635	0.527	1.6381	0.2613
>=.1389..	0.8754	0.4635	0.5265	1.6316	0.2688
>=.1390..	0.8754	0.4641	0.527	1.6335	0.2684
>=.1392..	0.8754	0.4647	0.5275	1.6354	0.2681
>=0.139385	0.8754	0.4653	0.528	1.6373	0.2677
>=.1395..	0.8754	0.466	0.5286	1.6393	0.2673
>=.1396..	0.8754	0.4666	0.5291	1.6412	0.267
>=.1397..	0.872	0.4666	0.5286	1.6347	0.2744
>=.1400..	0.872	0.4672	0.5291	1.6366	0.274
>=.1403..	0.872	0.4678	0.5296	1.6385	0.2737
>=.1403..	0.872	0.4685	0.5302	1.6405	0.2733
>=.1405..	0.872	0.4691	0.5307	1.6424	0.2729
>=.1407..	0.872	0.4697	0.5312	1.6443	0.2726
>=.1408..	0.8685	0.4697	0.5307	1.6378	0.2799
>=.1409..	0.8685	0.4703	0.5312	1.6397	0.2796
>=.1410..	0.8685	0.471	0.5317	1.6417	0.2792
>=.1411..	0.8685	0.4716	0.5323	1.6436	0.2788
>=0.141438	0.8685	0.4722	0.5328	1.6455	0.2785
>=.1415..	0.8685	0.4728	0.5333	1.6475	0.2781
>=.1415..	0.8685	0.4735	0.5339	1.6495	0.2777
>=.1417..	0.8651	0.4735	0.5333	1.6429	0.285
>=.1417..	0.8651	0.4741	0.5339	1.6448	0.2847
>=.1419..	0.8651	0.4747	0.5344	1.6468	0.2843
>=.1420..	0.8651	0.4753	0.5349	1.6487	0.2839
>=0.142141	0.8651	0.476	0.5354	1.6507	0.2835
>=.1423..	0.8651	0.4766	0.536	1.6527	0.2832
>=.1424..	0.8651	0.4772	0.5365	1.6547	0.2828
>=.1424..	0.8616	0.4772	0.536	1.648	0.29
>=.1426..	0.8616	0.4778	0.5365	1.65	0.2897
>=.1427..	0.8616	0.4785	0.537	1.652	0.2893
>=.1428..	0.8616	0.4791	0.5376	1.654	0.2889
>=.1430..	0.8616	0.4797	0.5381	1.656	0.2885
>=.1433..	0.8616	0.4803	0.5386	1.6579	0.2882
>=.1438..	0.8616	0.4809	0.5392	1.6599	0.2878
>=.1438..	0.8616	0.4816	0.5397	1.6619	0.2874
>=.1438..	0.8616	0.4822	0.5402	1.6639	0.287
>=.1440..	0.8616	0.4828	0.5407	1.666	0.2867
>=.1446..	0.8616	0.4834	0.5413	1.668	0.2863
>=.1447..	0.8616	0.4841	0.5418	1.67	0.2859
>=.1448..	0.8616	0.4847	0.5423	1.672	0.2856
>=.1449..	0.8616	0.4853	0.5429	1.674	0.2852
>=.1449..	0.8616	0.4859	0.5434	1.6761	0.2848
>=.1450..	0.8616	0.4866	0.5439	1.6781	0.2845
>=.1452..	0.8616	0.4872	0.5444	1.6802	0.2841
>=.1452..	0.8616	0.4878	0.545	1.6822	0.2837
>=.1453..	0.8616	0.4884	0.5455	1.6843	0.2834
>=.1454..	0.8616	0.4891	0.546	1.6863	0.283
>=.1456..	0.8616	0.4897	0.5466	1.6884	0.2826
>=0.145826	0.8616	0.4903	0.5471	1.6905	0.2823
>=.1460..	0.8616	0.4909	0.5476	1.6925	0.2819
>=.1462..	0.8616	0.4916	0.5481	1.6946	0.2816
>=.1464..	0.8616	0.4922	0.5487	1.6967	0.2812
>=.1469..	0.8616	0.4928	0.5492	1.6988	0.2809
>=.1473..	0.8616	0.4934	0.5497	1.7009	0.2805
>=.1479..	0.8616	0.4941	0.5503	1.703	0.2801
>=.1485..	0.8616	0.4947	0.5508	1.7051	0.2798
>=.1495..	0.8616	0.4953	0.5513	1.7072	0.2794
>=.1497..	0.8616	0.4959	0.5519	1.7093	0.2791
>=.1498..	0.8616	0.4966	0.5524	1.7114	0.2787
>=.1499..	0.8616	0.4972	0.5529	1.7136	0.2784
>=.1504..	0.8616	0.4978	0.5534	1.7157	0.278
>=.1505..	0.8616	0.4984	0.554	1.7178	0.2777
>=.1509..	0.8616	0.4991	0.5545	1.72	0.2773
>=.1512..	0.8616	0.4997	0.555	1.7221	0.277
>=.1512..	0.8616	0.5003	0.5556	1.7243	0.2766
>=.1514..	0.8616	0.5009	0.5561	1.7264	0.2763
>=0.151472	0.8616	0.5016	0.5566	1.7286	0.276
>=.1521..	0.8616	0.5022	0.5571	1.7308	0.2756
>=0.15214	0.8616	0.5028	0.5577	1.7329	0.2753
>=.1522..	0.8616	0.5034	0.5582	1.7351	0.2749
>=.1525..	0.8616	0.5041	0.5587	1.7373	0.2746
>=.1527..	0.8616	0.5047	0.5593	1.7395	0.2742
>=.1531..	0.8581	0.5047	0.5587	1.7325	0.2811
>=.1538..	0.8581	0.5053	0.5593	1.7347	0.2808
>=.1541..	0.8581	0.5059	0.5598	1.7369	0.2804
>=.1542..	0.8581	0.5066	0.5603	1.7391	0.2801
>=.1542..	0.8581	0.5072	0.5608	1.7413	0.2797
>=.1543..	0.8581	0.5078	0.5614	1.7435	0.2794
>=.1544..	0.8581	0.5084	0.5619	1.7457	0.279
>=.1544..	0.8581	0.5091	0.5624	1.7479	0.2787
>=.1545..	0.8581	0.5097	0.563	1.7502	0.2783
>=.1551..	0.8581	0.5103	0.5635	1.7524	0.278
>=.1555..	0.8581	0.5109	0.564	1.7546	0.2777
>=0.15565	0.8581	0.5116	0.5646	1.7569	0.2773
>=.1557..	0.8581	0.5122	0.5651	1.7591	0.277
>=.1558..	0.8581	0.5128	0.5656	1.7614	0.2767
>=.1559..	0.8581	0.5134	0.5661	1.7636	0.2763
>=0.156281	0.8581	0.5141	0.5667	1.7659	0.276
>=.1563..	0.8581	0.5147	0.5672	1.7682	0.2756
>=.1572..	0.8581	0.5153	0.5677	1.7704	0.2753
>=.1574..	0.8581	0.5159	0.5683	1.7727	0.275
>=.1575..	0.8581	0.5166	0.5688	1.775	0.2746
>=.1576..	0.8581	0.5172	0.5693	1.7773	0.2743
>=.1578..	0.8581	0.5178	0.5698	1.7796	0.274
>=.1581..	0.8581	0.5184	0.5704	1.7819	0.2737
>=.1585..	0.8581	0.5191	0.5709	1.7842	0.2733
>=.1588..	0.8581	0.5197	0.5714	1.7866	0.273
>=.1589..	0.8581	0.5203	0.572	1.7889	0.2727
>=.1594..	0.8581	0.5209	0.5725	1.7912	0.2723
>=.1597..	0.8581	0.5215	0.573	1.7936	0.272
>=.1597..	0.8581	0.5222	0.5735	1.7959	0.2717
>=.1599..	0.8581	0.5228	0.5741	1.7983	0.2714
>=.1601..	0.8581	0.5234	0.5746	1.8006	0.271
>=.1602..	0.8581	0.524	0.5751	1.803	0.2707
>=.1609..	0.8581	0.5247	0.5757	1.8053	0.2704
>=.1609..	0.8581	0.5253	0.5762	1.8077	0.2701
>=.1614..	0.8581	0.5259	0.5767	1.8101	0.2698
>=.1619..	0.8581	0.5265	0.5772	1.8125	0.2694
>=.1620..	0.8581	0.5272	0.5778	1.8149	0.2691
>=.1625..	0.8581	0.5278	0.5783	1.8173	0.2688
>=.1625..	0.8581	0.5284	0.5788	1.8197	0.2685
>=0.163456	0.8581	0.529	0.5794	1.8221	0.2682
>=.1635..	0.8581	0.5297	0.5799	1.8245	0.2678
>=.1636..	0.8581	0.5303	0.5804	1.827	0.2675
>=.1638..	0.8581	0.5309	0.581	1.8294	0.2672
>=.1641..	0.8581	0.5315	0.5815	1.8318	0.2669
>=.1642..	0.8547	0.5315	0.581	1.8244	0.2734
>=.1644..	0.8547	0.5322	0.5815	1.8269	0.2731
>=.1648..	0.8547	0.5328	0.582	1.8293	0.2728
>=.1651..	0.8547	0.5334	0.5825	1.8318	0.2724
>=.1662..	0.8547	0.534	0.5831	1.8342	0.2721
>=.1663..	0.8547	0.5347	0.5836	1.8367	0.2718
>=.1664..	0.8547	0.5353	0.5841	1.8392	0.2715
>=.1669..	0.8547	0.5359	0.5847	1.8416	0.2712
>=0.167544	0.8547	0.5365	0.5852	1.8441	0.2709
>=.1678..	0.8547	0.5372	0.5857	1.8466	0.2705
>=.1680..	0.8547	0.5378	0.5862	1.8491	0.2702
>=.1682..	0.8547	0.5384	0.5868	1.8516	0.2699
>=.1685..	0.8547	0.539	0.5873	1.8541	0.2696
>=.1686..	0.8547	0.5397	0.5878	1.8566	0.2693
>=.1687..	0.8547	0.5403	0.5884	1.8591	0.269
>=.1688..	0.8547	0.5409	0.5889	1.8617	0.2687
>=.1689..	0.8547	0.5415	0.5894	1.8642	0.2684
>=.1691..	0.8547	0.5422	0.5899	1.8668	0.2681
>=.1696..	0.8547	0.5428	0.5905	1.8693	0.2677
>=.1699..	0.8547	0.5434	0.591	1.8719	0.2674
>=.1702..	0.8547	0.544	0.5915	1.8744	0.2671
>=.1704..	0.8547	0.5447	0.5921	1.877	0.2668
>=.1705..	0.8547	0.5453	0.5926	1.8796	0.2665
>=.1706..	0.8547	0.5459	0.5931	1.8822	0.2662
>=.1706..	0.8547	0.5465	0.5937	1.8848	0.2659
>=.1710..	0.8547	0.5472	0.5942	1.8874	0.2656
>=.1711..	0.8547	0.5478	0.5947	1.89	0.2653
>=.1712..	0.8547	0.5484	0.5952	1.8926	0.265
>=.1712..	0.8547	0.549	0.5958	1.8952	0.2647
>=.1718..	0.8547	0.5497	0.5963	1.8978	0.2644
>=.1718..	0.8547	0.5503	0.5968	1.9005	0.2641
>=.1722..	0.8547	0.5509	0.5974	1.9031	0.2638
>=.1725..	0.8547	0.5515	0.5979	1.9058	0.2635
>=.1726..	0.8547	0.5522	0.5984	1.9084	0.2632
>=0.172778	0.8547	0.5528	0.5989	1.9111	0.2629
>=.1734..	0.8547	0.5534	0.5995	1.9137	0.2626
>=0.173607	0.8547	0.554	0.6	1.9164	0.2623
>=.1736..	0.8547	0.5547	0.6005	1.9191	0.262
>=.1738..	0.8547	0.5553	0.6011	1.9218	0.2617
>=.1739..	0.8547	0.5559	0.6016	1.9245	0.2614
>=.1749..	0.8547	0.5565	0.6021	1.9272	0.2611
>=.1751..	0.8547	0.5572	0.6026	1.9299	0.2608
>=.1756..	0.8547	0.5578	0.6032	1.9327	0.2606
>=.1759..	0.8547	0.5584	0.6037	1.9354	0.2603
>=.1762..	0.8547	0.559	0.6042	1.9381	0.26
>=.1762..	0.8547	0.5597	0.6048	1.9409	0.2597
>=.1763..	0.8547	0.5603	0.6053	1.9436	0.2594
>=.1763..	0.8547	0.5609	0.6058	1.9464	0.2591
>=.1769..	0.8547	0.5615	0.6063	1.9492	0.2588
>=0.177113	0.8547	0.5621	0.6069	1.952	0.2585
>=.1771..	0.8512	0.5621	0.6063	1.9441	0.2647
>=0.177339	0.8512	0.5628	0.6069	1.9468	0.2644
>=.1774..	0.8512	0.5634	0.6074	1.9496	0.2641
>=.1775..	0.8512	0.564	0.6079	1.9524	0.2638
>=.1779..	0.8512	0.5646	0.6085	1.9552	0.2635
>=.1780..	0.8512	0.5653	0.609	1.958	0.2632
>=.1786..	0.8512	0.5659	0.6095	1.9608	0.2629
>=.1791..	0.8512	0.5665	0.6101	1.9637	0.2626
>=.1792..	0.8478	0.5665	0.6095	1.9557	0.2687
>=0.179372	0.8478	0.5671	0.6101	1.9585	0.2684
>=.1793..	0.8478	0.5678	0.6106	1.9613	0.2682
>=.1794..	0.8478	0.5684	0.6111	1.9642	0.2679
>=.1800..	0.8478	0.569	0.6116	1.967	0.2676
>=.1801..	0.8443	0.569	0.6111	1.959	0.2736
>=.1802..	0.8443	0.5696	0.6116	1.9618	0.2733
>=.1805..	0.8443	0.5703	0.6122	1.9647	0.273
>=.1806..	0.8443	0.5709	0.6127	1.9676	0.2727
>=.1809..	0.8443	0.5715	0.6132	1.9704	0.2724
>=.1811..	0.8443	0.5721	0.6138	1.9733	0.2722
>=0.181238	0.8443	0.5728	0.6143	1.9762	0.2719
>=.1812..	0.8443	0.5734	0.6148	1.9791	0.2716
>=.1814..	0.8443	0.574	0.6153	1.982	0.2713
>=.1819..	0.8443	0.5746	0.6159	1.9849	0.271
>=.1821..	0.8443	0.5753	0.6164	1.9878	0.2707
>=.1826..	0.8443	0.5759	0.6169	1.9907	0.2704
>=.1828..	0.8443	0.5765	0.6175	1.9937	0.2701
>=.1833..	0.8443	0.5771	0.618	1.9966	0.2698
>=.1834..	0.8443	0.5778	0.6185	1.9996	0.2695
>=.1836..	0.8443	0.5784	0.619	2.0025	0.2692
>=.1842..	0.8443	0.579	0.6196	2.0055	0.2689
>=.1843..	0.8443	0.5796	0.6201	2.0085	0.2686
>=.1846..	0.8443	0.5803	0.6206	2.0115	0.2683
>=0.18531	0.8443	0.5809	0.6212	2.0145	0.2681
>=.1859..	0.8443	0.5815	0.6217	2.0175	0.2678
>=.1865..	0.8443	0.5821	0.6222	2.0205	0.2675
>=.1866..	0.8443	0.5828	0.6228	2.0235	0.2672
>=.1878..	0.8443	0.5834	0.6233	2.0266	0.2669
>=.1882..	0.8443	0.584	0.6238	2.0296	0.2666
>=.1884..	0.8408	0.584	0.6233	2.0213	0.2725
>=.1891..	0.8408	0.5846	0.6238	2.0243	0.2723
>=.1899..	0.8408	0.5853	0.6243	2.0274	0.272
>=.1899..	0.8408	0.5859	0.6249	2.0304	0.2717
>=.1901..	0.8408	0.5865	0.6254	2.0335	0.2714
>=.1904..	0.8408	0.5871	0.6259	2.0366	0.2711
>=.1904..	0.8408	0.5878	0.6265	2.0397	0.2708
>=.1905..	0.8408	0.5884	0.627	2.0427	0.2705
>=.1905..	0.8408	0.589	0.6275	2.0459	0.2702
>=.1911..	0.8408	0.5896	0.628	2.049	0.2699
>=.1913..	0.8408	0.5903	0.6286	2.0521	0.2697
>=.1914..	0.8408	0.5909	0.6291	2.0552	0.2694
>=.1923..	0.8408	0.5915	0.6296	2.0584	0.2691
>=.1923..	0.8408	0.5921	0.6302	2.0615	0.2688
>=0.192553	0.8408	0.5928	0.6307	2.0647	0.2685
>=.1937..	0.8408	0.5934	0.6312	2.0678	0.2682
>=.1938..	0.8408	0.594	0.6317	2.071	0.268
>=.1942..	0.8408	0.5946	0.6323	2.0742	0.2677
>=.1945..	0.8408	0.5953	0.6328	2.0774	0.2674
>=.1956..	0.8408	0.5959	0.6333	2.0806	0.2671
>=.1964..	0.8408	0.5965	0.6339	2.0839	0.2668
>=.1968..	0.8408	0.5971	0.6344	2.0871	0.2666
>=.1969..	0.8408	0.5978	0.6349	2.0903	0.2663
>=.1972..	0.8408	0.5984	0.6354	2.0936	0.266
>=.1975..	0.8408	0.599	0.636	2.0968	0.2657
>=.1979..	0.8374	0.599	0.6354	2.0882	0.2715
>=.1979..	0.8374	0.5996	0.636	2.0915	0.2712
>=.1979..	0.8374	0.6002	0.6365	2.0947	0.2709
>=.1979..	0.8374	0.6009	0.637	2.098	0.2707
>=.1980..	0.8374	0.6015	0.6376	2.1013	0.2704
>=.1986..	0.8374	0.6021	0.6381	2.1046	0.2701
>=.1986..	0.8374	0.6027	0.6386	2.1079	0.2698
>=.1996..	0.8374	0.6034	0.6392	2.1112	0.2695
>=.2001..	0.8374	0.604	0.6397	2.1146	0.2693
>=.2002..	0.8374	0.6046	0.6402	2.1179	0.269
>=.2006..	0.8374	0.6052	0.6407	2.1212	0.2687
>=.2015..	0.8374	0.6059	0.6413	2.1246	0.2684
>=.2016..	0.8374	0.6065	0.6418	2.128	0.2681
>=0.201876	0.8374	0.6071	0.6423	2.1314	0.2679
>=.2029..	0.8374	0.6077	0.6429	2.1348	0.2676
>=.2030..	0.8374	0.6084	0.6434	2.1382	0.2673
>=.2031..	0.8374	0.609	0.6439	2.1416	0.267
>=.2032..	0.8374	0.6096	0.6444	2.145	0.2668
>=.2039..	0.8374	0.6102	0.645	2.1484	0.2665
>=.2039..	0.8374	0.6109	0.6455	2.1519	0.2662
>=.2040..	0.8374	0.6115	0.646	2.1554	0.266
>=.2047..	0.8374	0.6121	0.6466	2.1588	0.2657
>=.2052..	0.8374	0.6127	0.6471	2.1623	0.2654
>=.2056..	0.8374	0.6134	0.6476	2.1658	0.2651
>=.2057..	0.8374	0.614	0.6481	2.1693	0.2649
>=.2065..	0.8374	0.6146	0.6487	2.1728	0.2646
>=.2074..	0.8374	0.6152	0.6492	2.1763	0.2643
>=.2074..	0.8374	0.6159	0.6497	2.1799	0.2641
>=0.207781	0.8374	0.6165	0.6503	2.1834	0.2638
>=0.209591	0.8374	0.6171	0.6508	2.187	0.2635
>=.2095..	0.8374	0.6177	0.6513	2.1906	0.2633
>=.2104..	0.8374	0.6184	0.6519	2.1942	0.263
>=.2114..	0.8374	0.619	0.6524	2.1978	0.2627
>=.2116..	0.8374	0.6196	0.6529	2.2014	0.2625
>=.2119..	0.8374	0.6202	0.6534	2.205	0.2622
>=.2125..	0.8374	0.6209	0.654	2.2086	0.2619
>=.2128..	0.8374	0.6215	0.6545	2.2123	0.2617
>=0.212854	0.8374	0.6221	0.655	2.2159	0.2614
>=.2134..	0.8374	0.6227	0.6556	2.2196	0.2612
>=.2135..	0.8374	0.6234	0.6561	2.2233	0.2609
>=.2143..	0.8374	0.624	0.6566	2.227	0.2606
>=.2146..	0.8374	0.6246	0.6571	2.2307	0.2604
>=.2150..	0.8374	0.6252	0.6577	2.2344	0.2601
>=.2152..	0.8374	0.6259	0.6582	2.2381	0.2599
>=0.215732	0.8374	0.6265	0.6587	2.2419	0.2596
>=.2164..	0.8374	0.6271	0.6593	2.2456	0.2593
>=0.216595	0.8374	0.6277	0.6598	2.2494	0.2591
>=.2168..	0.8374	0.6284	0.6603	2.2532	0.2588
>=0.216882	0.8339	0.6284	0.6598	2.2438	0.2643
>=.2170..	0.8339	0.629	0.6603	2.2476	0.2641
>=.2173..	0.8339	0.6296	0.6608	2.2514	0.2638
>=.2174..	0.8339	0.6302	0.6614	2.2552	0.2635
>=.2175..	0.8339	0.6309	0.6619	2.259	0.2633
>=.2179..	0.8339	0.6315	0.6624	2.2629	0.263
>=0.218169	0.8339	0.6321	0.663	2.2667	0.2628
>=.2183..	0.8304	0.6321	0.6624	2.2573	0.2682
>=.2188..	0.827	0.6321	0.6619	2.2479	0.2737
>=.2190..	0.827	0.6327	0.6624	2.2517	0.2734
>=.2190..	0.827	0.6334	0.663	2.2556	0.2732
>=.2193..	0.827	0.634	0.6635	2.2594	0.2729
>=0.219584	0.827	0.6346	0.664	2.2633	0.2726
>=.2230..	0.827	0.6352	0.6646	2.2671	0.2724
>=.2234..	0.8235	0.6352	0.664	2.2577	0.2778
>=.2234..	0.8235	0.6359	0.6646	2.2615	0.2775
>=.2243..	0.8235	0.6365	0.6651	2.2654	0.2773
>=.2256..	0.8235	0.6371	0.6656	2.2693	0.277
>=.2256..	0.8235	0.6377	0.6661	2.2732	0.2767
>=0.225973	0.8201	0.6377	0.6656	2.2637	0.2821
>=.2260..	0.8201	0.6384	0.6661	2.2676	0.2819
>=.2260..	0.8201	0.639	0.6667	2.2715	0.2816
>=.2272..	0.8201	0.6396	0.6672	2.2754	0.2813
>=.2277..	0.8201	0.6402	0.6677	2.2794	0.281
>=.2279..	0.8201	0.6408	0.6683	2.2834	0.2808
>=.2282..	0.8201	0.6415	0.6688	2.2873	0.2805
>=.2282..	0.8201	0.6421	0.6693	2.2913	0.2802
>=.2286..	0.8201	0.6427	0.6698	2.2953	0.28
>=0.229899	0.8201	0.6433	0.6704	2.2994	0.2797
>=.2311..	0.8166	0.6433	0.6698	2.2897	0.2851
>=.2319..	0.8166	0.644	0.6704	2.2937	0.2848
>=.2320..	0.8166	0.6446	0.6709	2.2977	0.2845
>=.2332..	0.8166	0.6452	0.6714	2.3017	0.2842
>=.2335..	0.8166	0.6458	0.672	2.3058	0.284
>=.2339..	0.8166	0.6465	0.6725	2.3099	0.2837
>=.2343..	0.8166	0.6471	0.673	2.314	0.2834
>=.2345..	0.8166	0.6477	0.6735	2.3181	0.2831
>=0.234832	0.8166	0.6483	0.6741	2.3222	0.2829
>=.2355..	0.8166	0.649	0.6746	2.3263	0.2826
>=.2357..	0.8166	0.6496	0.6751	2.3305	0.2823
>=.2359..	0.8166	0.6502	0.6757	2.3346	0.282
>=.2362..	0.8166	0.6508	0.6762	2.3388	0.2818
>=.2366..	0.8166	0.6515	0.6767	2.343	0.2815
>=.2368..	0.8166	0.6521	0.6772	2.3472	0.2812
>=.2374..	0.8166	0.6527	0.6778	2.3514	0.281
>=.2380..	0.8166	0.6533	0.6783	2.3557	0.2807
>=.2390..	0.8166	0.654	0.6788	2.3599	0.2804
>=.2391..	0.8166	0.6546	0.6794	2.3642	0.2802
>=.2399..	0.8166	0.6552	0.6799	2.3685	0.2799
>=.2401..	0.8166	0.6558	0.6804	2.3728	0.2796
>=.2411..	0.8166	0.6565	0.681	2.3771	0.2794
>=0.241634	0.8131	0.6565	0.6804	2.367	0.2846
>=.2416..	0.8131	0.6571	0.681	2.3713	0.2844
>=.2424..	0.8131	0.6577	0.6815	2.3756	0.2841
>=.2427..	0.8131	0.6583	0.682	2.38	0.2838
>=.2439..	0.8131	0.659	0.6825	2.3843	0.2836
>=.2446..	0.8131	0.6596	0.6831	2.3887	0.2833
>=.2452..	0.8131	0.6602	0.6836	2.3931	0.283
>=.2460..	0.8131	0.6608	0.6841	2.3975	0.2827
>=.2462..	0.8131	0.6615	0.6847	2.4019	0.2825
>=.2469..	0.8131	0.6621	0.6852	2.4064	0.2822
>=.2474..	0.8131	0.6627	0.6857	2.4108	0.2819
>=.2475..	0.8131	0.6633	0.6862	2.4153	0.2817
>=.2479..	0.8131	0.664	0.6868	2.4198	0.2814
>=.2489..	0.8131	0.6646	0.6873	2.4243	0.2812
>=0.252685	0.8131	0.6652	0.6878	2.4288	0.2809
>=.2529..	0.8131	0.6658	0.6884	2.4334	0.2806
>=.2531..	0.8131	0.6665	0.6889	2.4379	0.2804
>=.2532..	0.8131	0.6671	0.6894	2.4425	0.2801
>=.2550..	0.8131	0.6677	0.6899	2.4471	0.2798
>=0.25825	0.8131	0.6683	0.6905	2.4517	0.2796
>=0.258614	0.8131	0.669	0.691	2.4563	0.2793
>=.2589..	0.8131	0.6696	0.6915	2.461	0.2791
>=.2590..	0.8131	0.6702	0.6921	2.4656	0.2788
>=.2591..	0.8131	0.6708	0.6926	2.4703	0.2785
>=.2595..	0.8131	0.6715	0.6931	2.475	0.2783
>=.2597..	0.8131	0.6721	0.6937	2.4797	0.278
>=.2602..	0.8131	0.6727	0.6942	2.4844	0.2778
>=.2605..	0.8131	0.6733	0.6947	2.4892	0.2775
>=.2607..	0.8131	0.674	0.6952	2.494	0.2772
>=.2612..	0.8131	0.6746	0.6958	2.4988	0.277
>=.2614..	0.8131	0.6752	0.6963	2.5036	0.2767
>=.2623..	0.8131	0.6758	0.6968	2.5084	0.2765
>=.2625..	0.8131	0.6765	0.6974	2.5132	0.2762
>=.2626..	0.8131	0.6771	0.6979	2.5181	0.276
>=.2629..	0.8131	0.6777	0.6984	2.523	0.2757
>=.2634..	0.8131	0.6783	0.6989	2.5279	0.2755
>=.2637..	0.8131	0.679	0.6995	2.5328	0.2752
>=.2649..	0.8131	0.6796	0.7	2.5377	0.275
>=0.26507	0.8131	0.6802	0.7005	2.5427	0.2747
>=.2671..	0.8131	0.6808	0.7011	2.5477	0.2744
>=.2673..	0.8131	0.6814	0.7016	2.5526	0.2742
>=.2682..	0.8131	0.6821	0.7021	2.5577	0.2739
>=.2700..	0.8131	0.6827	0.7026	2.5627	0.2737
>=.2701..	0.8131	0.6833	0.7032	2.5678	0.2734
>=.2701..	0.8131	0.6839	0.7037	2.5728	0.2732
>=.2701..	0.8131	0.6846	0.7042	2.5779	0.2729
>=.2703..	0.8131	0.6852	0.7048	2.583	0.2727
>=.2704..	0.8097	0.6852	0.7042	2.572	0.2777
>=.2709..	0.8097	0.6858	0.7048	2.5772	0.2775
>=.2710..	0.8097	0.6864	0.7053	2.5823	0.2772
>=.2713..	0.8097	0.6871	0.7058	2.5874	0.277
>=.2725..	0.8097	0.6877	0.7063	2.5926	0.2767
>=.2727..	0.8097	0.6883	0.7069	2.5978	0.2765
>=.2734..	0.8097	0.6889	0.7074	2.603	0.2762
>=.2735..	0.8097	0.6896	0.7079	2.6083	0.276
>=.2735..	0.8062	0.6896	0.7074	2.5971	0.281
>=.2750..	0.8028	0.6896	0.7069	2.586	0.286
>=.2750..	0.8028	0.6902	0.7074	2.5912	0.2858
>=.2752..	0.8028	0.6908	0.7079	2.5964	0.2855
>=.2760..	0.8028	0.6914	0.7085	2.6017	0.2852
>=.2766..	0.8028	0.6921	0.709	2.607	0.285
>=0.276702	0.8028	0.6927	0.7095	2.6123	0.2847
>=.2787..	0.8028	0.6933	0.7101	2.6176	0.2845
>=0.278788	0.8028	0.6939	0.7106	2.6229	0.2842
>=.2789..	0.7993	0.6939	0.7101	2.6116	0.2892
>=.2790..	0.7993	0.6946	0.7106	2.617	0.2889
>=.2791..	0.7993	0.6952	0.7111	2.6223	0.2887
>=.2792..	0.7993	0.6958	0.7116	2.6277	0.2884
>=0.28023	0.7993	0.6964	0.7122	2.6331	0.2882
>=.2814..	0.7993	0.6971	0.7127	2.6385	0.2879
>=0.28213	0.7993	0.6977	0.7132	2.644	0.2877
>=.2826..	0.7993	0.6983	0.7138	2.6495	0.2874
>=.2830..	0.7993	0.6989	0.7143	2.655	0.2871
>=.2833..	0.7993	0.6996	0.7148	2.6605	0.2869
>=.2867..	0.7993	0.7002	0.7153	2.666	0.2866
>=.2881..	0.7958	0.7002	0.7148	2.6545	0.2916
>=.2881..	0.7958	0.7008	0.7153	2.66	0.2913
>=.2882..	0.7958	0.7014	0.7159	2.6656	0.291
>=.2882..	0.7958	0.7021	0.7164	2.6712	0.2908
>=.2885..	0.7958	0.7027	0.7169	2.6768	0.2905
>=0.289196	0.7958	0.7033	0.7175	2.6824	0.2903
>=.2892..	0.7958	0.7039	0.718	2.6881	0.29
>=.2898..	0.7924	0.7039	0.7175	2.6764	0.2949
>=.2910..	0.7924	0.7046	0.718	2.6821	0.2947
>=.2921..	0.7924	0.7052	0.7185	2.6877	0.2944
>=.2938..	0.7924	0.7058	0.719	2.6934	0.2941
>=0.295901	0.7924	0.7064	0.7196	2.6992	0.2939
>=.2964..	0.7924	0.7071	0.7201	2.7049	0.2936
>=.3000..	0.7924	0.7077	0.7206	2.7107	0.2934
>=.3003..	0.7924	0.7083	0.7212	2.7165	0.2931
>=.3011..	0.7924	0.7089	0.7217	2.7223	0.2929
>=.3016..	0.7889	0.7089	0.7212	2.7105	0.2977
>=.3018..	0.7889	0.7096	0.7217	2.7163	0.2975
>=.3021..	0.7889	0.7102	0.7222	2.7221	0.2972
>=.3033..	0.7889	0.7108	0.7228	2.728	0.2969
>=0.303762	0.7889	0.7114	0.7233	2.7339	0.2967
>=.3050..	0.7889	0.7121	0.7238	2.7399	0.2964
>=.3072..	0.7889	0.7127	0.7243	2.7458	0.2962
>=.3079..	0.7889	0.7133	0.7249	2.7518	0.2959
>=.3083..	0.7889	0.7139	0.7254	2.7578	0.2956
>=0.308469	0.7889	0.7146	0.7259	2.7638	0.2954
>=.3090..	0.7889	0.7152	0.7265	2.7699	0.2951
>=.3091..	0.7889	0.7158	0.727	2.776	0.2949
>=0.309907	0.7889	0.7164	0.7275	2.7821	0.2946
>=.3120..	0.7855	0.7164	0.727	2.7699	0.2994
>=0.312111	0.7855	0.7171	0.7275	2.776	0.2992
>=.3122..	0.7855	0.7177	0.728	2.7822	0.2989
>=0.313188	0.7855	0.7183	0.7286	2.7883	0.2987
>=.3137..	0.7855	0.7189	0.7291	2.7945	0.2984
>=.3138..	0.7855	0.7196	0.7296	2.8007	0.2981
>=.3144..	0.7855	0.7202	0.7302	2.807	0.2979
>=0.314791	0.7855	0.7208	0.7307	2.8133	0.2976
>=.3153..	0.7855	0.7214	0.7312	2.8196	0.2974
>=.3158..	0.7855	0.722	0.7317	2.8259	0.2971
>=.3160..	0.7855	0.7227	0.7323	2.8323	0.2969
>=.3181..	0.7855	0.7233	0.7328	2.8387	0.2966
>=0.318677	0.7855	0.7239	0.7333	2.8451	0.2963
>=.3192..	0.7855	0.7245	0.7339	2.8515	0.2961
>=.3192..	0.7855	0.7252	0.7344	2.858	0.2958
>=.3202..	0.7855	0.7258	0.7349	2.8645	0.2956
>=.3205..	0.7855	0.7264	0.7354	2.8711	0.2953
>=.3216..	0.7855	0.727	0.736	2.8776	0.2951
>=.3222..	0.7855	0.7277	0.7365	2.8842	0.2948
>=0.323018	0.782	0.7277	0.736	2.8715	0.2996
>=.3230..	0.782	0.7283	0.7365	2.8781	0.2993
>=.3237..	0.7785	0.7283	0.736	2.8654	0.3041
>=.3260..	0.7785	0.7289	0.7365	2.872	0.3038
>=.3267..	0.7785	0.7295	0.737	2.8786	0.3036
>=.3271..	0.7751	0.7295	0.7365	2.8659	0.3083
>=.3275..	0.7751	0.7302	0.737	2.8725	0.308
>=.3282..	0.7716	0.7302	0.7365	2.8597	0.3128
>=.3287..	0.7716	0.7308	0.737	2.8663	0.3125
>=.3290..	0.7716	0.7314	0.7376	2.873	0.3122
>=.3292..	0.7716	0.732	0.7381	2.8797	0.312
>=.3297..	0.7716	0.7327	0.7386	2.8864	0.3117
>=0.330108	0.7682	0.7327	0.7381	2.8734	0.3164
>=.3308..	0.7682	0.7333	0.7386	2.8802	0.3162
>=.3323..	0.7682	0.7339	0.7392	2.8869	0.3159
>=.3335..	0.7682	0.7345	0.7397	2.8937	0.3156
>=.3352..	0.7682	0.7352	0.7402	2.9006	0.3153
>=.3357..	0.7682	0.7358	0.7407	2.9074	0.3151
>=.3362..	0.7647	0.7358	0.7402	2.8943	0.3198
>=0.338741	0.7647	0.7364	0.7407	2.9012	0.3195
>=.3390..	0.7647	0.737	0.7413	2.9081	0.3192
>=.3393..	0.7647	0.7377	0.7418	2.915	0.319
>=.3395..	0.7647	0.7383	0.7423	2.9219	0.3187
>=0.340005	0.7647	0.7389	0.7429	2.9289	0.3184
>=.3408..	0.7647	0.7395	0.7434	2.936	0.3182
>=.3425..	0.7647	0.7402	0.7439	2.943	0.3179
>=.3432..	0.7647	0.7408	0.7444	2.9501	0.3176
>=.3438..	0.7647	0.7414	0.745	2.9572	0.3174
>=.3438..	0.7647	0.742	0.7455	2.9644	0.3171
>=.3457..	0.7647	0.7427	0.746	2.9716	0.3168
>=.3463..	0.7647	0.7433	0.7466	2.9788	0.3166
>=0.346698	0.7647	0.7439	0.7471	2.9861	0.3163
>=0.347479	0.7647	0.7445	0.7476	2.9934	0.316
>=0.349173	0.7647	0.7452	0.7481	3.0007	0.3158
>=0.349421	0.7647	0.7458	0.7487	3.0081	0.3155
>=.3500..	0.7647	0.7464	0.7492	3.0155	0.3152
>=.3513..	0.7647	0.747	0.7497	3.0229	0.315
>=.3517..	0.7647	0.7477	0.7503	3.0304	0.3147
>=.3523..	0.7647	0.7483	0.7508	3.038	0.3144
>=.3536..	0.7647	0.7489	0.7513	3.0455	0.3142
>=.3541..	0.7612	0.7489	0.7508	3.0317	0.3188
>=.3551..	0.7612	0.7495	0.7513	3.0393	0.3185
>=.3553..	0.7612	0.7502	0.7519	3.0469	0.3183
>=0.355962	0.7612	0.7508	0.7524	3.0545	0.318
>=.3560..	0.7612	0.7514	0.7529	3.0622	0.3177
>=.3569..	0.7612	0.752	0.7534	3.0699	0.3175
>=.3569..	0.7612	0.7527	0.754	3.0777	0.3172
>=.3573..	0.7578	0.7527	0.7534	3.0637	0.3218
>=.3581..	0.7578	0.7533	0.754	3.0714	0.3215
>=.3590..	0.7543	0.7533	0.7534	3.0574	0.3261
>=.3591..	0.7509	0.7533	0.7529	3.0434	0.3307
>=.3623..	0.7509	0.7539	0.7534	3.0511	0.3305
>=.3624..	0.7474	0.7539	0.7529	3.037	0.335
>=.3628..	0.7474	0.7545	0.7534	3.0448	0.3348
>=.3635..	0.7474	0.7552	0.754	3.0525	0.3345
>=.3637..	0.7474	0.7558	0.7545	3.0603	0.3342
>=.3639..	0.7474	0.7564	0.755	3.0682	0.3339
>=.3644..	0.7474	0.757	0.7556	3.0761	0.3337
>=.3654..	0.7474	0.7577	0.7561	3.084	0.3334
>=0.366399	0.7474	0.7583	0.7566	3.092	0.3331
>=.3664..	0.7474	0.7589	0.7571	3.1	0.3328
>=0.367311	0.7474	0.7595	0.7577	3.108	0.3326
>=.3688..	0.7474	0.7601	0.7582	3.1161	0.3323
>=.3703..	0.7474	0.7608	0.7587	3.1243	0.332
>=.3706..	0.7474	0.7614	0.7593	3.1324	0.3318
>=.3727..	0.7474	0.762	0.7598	3.1407	0.3315
>=0.373819	0.7474	0.7626	0.7603	3.1489	0.3312
>=.3749..	0.7474	0.7633	0.7608	3.1572	0.3309
>=.3754..	0.7474	0.7639	0.7614	3.1656	0.3307
>=.3756..	0.7474	0.7645	0.7619	3.174	0.3304
>=.3758..	0.7474	0.7651	0.7624	3.1824	0.3301
>=.3761..	0.7474	0.7658	0.763	3.1909	0.3299
>=.3785..	0.7474	0.7664	0.7635	3.1995	0.3296
>=0.378677	0.7474	0.767	0.764	3.208	0.3293
>=.3807..	0.7474	0.7676	0.7646	3.2167	0.3291
>=.3813..	0.7474	0.7683	0.7651	3.2253	0.3288
>=.3820..	0.7474	0.7689	0.7656	3.234	0.3285
>=.3824..	0.7474	0.7695	0.7661	3.2428	0.3283
>=.3836..	0.7474	0.7701	0.7667	3.2516	0.328
>=.3837..	0.7474	0.7708	0.7672	3.2605	0.3277
>=.3849..	0.7474	0.7714	0.7677	3.2694	0.3275
>=.3866..	0.7439	0.7714	0.7672	3.2542	0.3319
>=.3886..	0.7439	0.772	0.7677	3.2632	0.3317
>=0.389813	0.7439	0.7726	0.7683	3.2721	0.3314
>=.3910..	0.7439	0.7733	0.7688	3.2811	0.3311
>=.3924..	0.7439	0.7739	0.7693	3.2902	0.3309
>=0.392565	0.7439	0.7745	0.7698	3.2993	0.3306
>=.3941..	0.7439	0.7751	0.7704	3.3085	0.3303
>=.3944..	0.7439	0.7758	0.7709	3.3177	0.3301
>=.3944..	0.7439	0.7764	0.7714	3.327	0.3298
>=.3957..	0.7439	0.777	0.772	3.3363	0.3295
>=.3964..	0.7405	0.777	0.7714	3.3208	0.334
>=.4003..	0.7405	0.7776	0.772	3.3301	0.3337
>=.4009..	0.7405	0.7783	0.7725	3.3395	0.3335
>=.4013..	0.7405	0.7789	0.773	3.3489	0.3332
>=.4021..	0.7405	0.7795	0.7735	3.3584	0.3329
>=.4022..	0.7405	0.7801	0.7741	3.3679	0.3327
>=0.40284	0.7405	0.7808	0.7746	3.3775	0.3324
>=.4044..	0.7405	0.7814	0.7751	3.3872	0.3321
>=.4047..	0.737	0.7814	0.7746	3.3714	0.3366
>=.4061..	0.737	0.782	0.7751	3.381	0.3363
>=.4066..	0.737	0.7826	0.7757	3.3907	0.336
>=0.407223	0.737	0.7833	0.7762	3.4005	0.3357
>=.4078..	0.737	0.7839	0.7767	3.4103	0.3355
>=0.410673	0.737	0.7845	0.7772	3.4202	0.3352
>=.4108..	0.7336	0.7845	0.7767	3.4042	0.3396
>=.4118..	0.7336	0.7851	0.7772	3.4141	0.3394
>=.4128..	0.7336	0.7858	0.7778	3.424	0.3391
>=.4141..	0.7301	0.7858	0.7772	3.4079	0.3435
>=0.41415	0.7301	0.7864	0.7778	3.4178	0.3432
>=.4144..	0.7301	0.787	0.7783	3.4278	0.3429
>=.4154..	0.7301	0.7876	0.7788	3.4379	0.3427
>=.4166..	0.7301	0.7883	0.7794	3.4481	0.3424
>=.4173..	0.7301	0.7889	0.7799	3.4583	0.3421
>=.4212..	0.7301	0.7895	0.7804	3.4685	0.3419
>=.4218..	0.7301	0.7901	0.781	3.4789	0.3416
>=0.422347	0.7301	0.7908	0.7815	3.4892	0.3413
>=.4232..	0.7301	0.7914	0.782	3.4997	0.341
>=.4250..	0.7301	0.792	0.7825	3.5102	0.3408
>=.4253..	0.7301	0.7926	0.7831	3.5208	0.3405
>=.4261..	0.7301	0.7933	0.7836	3.5314	0.3402
>=.4264..	0.7301	0.7939	0.7841	3.5421	0.34
>=.4266..	0.7301	0.7945	0.7847	3.5529	0.3397
>=0.426774	0.7301	0.7951	0.7852	3.5637	0.3394
>=0.427285	0.7301	0.7958	0.7857	3.5746	0.3392
>=.4292..	0.7301	0.7964	0.7862	3.5856	0.3389
>=.4307..	0.7301	0.797	0.7868	3.5966	0.3386
>=.4313..	0.7301	0.7976	0.7873	3.6077	0.3384
>=.4331..	0.7301	0.7983	0.7878	3.6189	0.3381
>=.4346..	0.7301	0.7989	0.7884	3.6301	0.3378
>=.4361..	0.7301	0.7995	0.7889	3.6414	0.3376
>=.4363..	0.7301	0.8001	0.7894	3.6528	0.3373
>=.4402..	0.7301	0.8007	0.7899	3.6643	0.3371
>=.4403..	0.7301	0.8014	0.7905	3.6758	0.3368
>=.4426..	0.7266	0.8014	0.7899	3.6584	0.3411
>=.4488..	0.7266	0.802	0.7905	3.6699	0.3408
>=.4504..	0.7266	0.8026	0.791	3.6815	0.3406
>=.4519..	0.7266	0.8032	0.7915	3.6932	0.3403
>=0.452737	0.7266	0.8039	0.7921	3.705	0.34
>=.4545..	0.7266	0.8045	0.7926	3.7168	0.3398
>=.4552..	0.7232	0.8045	0.7921	3.6991	0.3441
>=.4564..	0.7232	0.8051	0.7926	3.7109	0.3438
>=.4573..	0.7232	0.8057	0.7931	3.7229	0.3436
>=.4578..	0.7232	0.8064	0.7937	3.7349	0.3433
>=.4593..	0.7197	0.8064	0.7931	3.717	0.3476
>=.4595..	0.7197	0.807	0.7937	3.7291	0.3473
>=0.46076	0.7197	0.8076	0.7942	3.7412	0.347
>=0.461244	0.7197	0.8082	0.7947	3.7533	0.3468
>=.4628..	0.7197	0.8089	0.7952	3.7656	0.3465
>=.4636..	0.7197	0.8095	0.7958	3.778	0.3462
>=.4656..	0.7197	0.8101	0.7963	3.7904	0.346
>=.4661..	0.7197	0.8107	0.7968	3.8029	0.3457
>=.4668..	0.7197	0.8114	0.7974	3.8155	0.3454
>=.4680..	0.7197	0.812	0.7979	3.8282	0.3452
>=.4690..	0.7197	0.8126	0.7984	3.8409	0.3449
>=.4691..	0.7197	0.8132	0.7989	3.8538	0.3446
>=.4695..	0.7197	0.8139	0.7995	3.8667	0.3444
>=.4696..	0.7163	0.8139	0.7989	3.8481	0.3486
>=.4703..	0.7163	0.8145	0.7995	3.8611	0.3484
>=.4707..	0.7163	0.8151	0.8	3.8741	0.3481
>=0.470829	0.7163	0.8157	0.8005	3.8872	0.3478
>=.4711..	0.7163	0.8164	0.8011	3.9005	0.3476
>=.4720..	0.7128	0.8164	0.8005	3.8816	0.3518
>=.4720..	0.7128	0.817	0.8011	3.8949	0.3515
>=.4728..	0.7128	0.8176	0.8016	3.9082	0.3513
>=.4731..	0.7128	0.8182	0.8021	3.9216	0.351
>=.4753..	0.7128	0.8189	0.8026	3.9352	0.3507
>=.4790..	0.7128	0.8195	0.8032	3.9488	0.3505
>=0.479385	0.7128	0.8201	0.8037	3.9625	0.3502
>=.4797..	0.7128	0.8207	0.8042	3.9763	0.3499
>=0.479905	0.7128	0.8214	0.8048	3.9902	0.3497
>=.4827..	0.7128	0.822	0.8053	4.0042	0.3494
>=.4845..	0.7093	0.822	0.8048	3.9848	0.3536
>=.4866..	0.7059	0.822	0.8042	3.9653	0.3578
>=.4884..	0.7059	0.8226	0.8048	3.9793	0.3575
>=.4895..	0.7059	0.8232	0.8053	3.9933	0.3573
>=.4901..	0.7059	0.8239	0.8058	4.0075	0.357
>=.4905..	0.7059	0.8245	0.8063	4.0218	0.3567
>=.4915..	0.7024	0.8245	0.8058	4.0021	0.3609
>=.4916..	0.7024	0.8251	0.8063	4.0164	0.3607
>=.4918..	0.7024	0.8257	0.8069	4.0307	0.3604
>=0.492387	0.7024	0.8264	0.8074	4.0452	0.3601
>=.4939..	0.7024	0.827	0.8079	4.0598	0.3598
>=0.495929	0.7024	0.8276	0.8085	4.0746	0.3596
>=.4964..	0.7024	0.8282	0.809	4.0894	0.3593
>=.4981..	0.7024	0.8289	0.8095	4.1043	0.359
>=.4988..	0.7024	0.8295	0.8101	4.1193	0.3588
>=.5014..	0.699	0.8295	0.8095	4.099	0.3629
>=.5026..	0.699	0.8301	0.8101	4.1141	0.3627
>=.5033..	0.699	0.8307	0.8106	4.1293	0.3624
>=.5056..	0.699	0.8314	0.8111	4.1446	0.3621
>=.5095..	0.699	0.832	0.8116	4.16	0.3618
>=.5098..	0.699	0.8326	0.8122	4.1755	0.3616
>=.5124..	0.6955	0.8326	0.8116	4.1548	0.3657
>=.5138..	0.692	0.8326	0.8111	4.1342	0.3699
>=.5160..	0.692	0.8332	0.8116	4.1497	0.3696
>=.5162..	0.692	0.8339	0.8122	4.1653	0.3693
>=.5173..	0.6886	0.8339	0.8116	4.1444	0.3735
>=.5199..	0.6886	0.8345	0.8122	4.1601	0.3732
>=.5200..	0.6886	0.8351	0.8127	4.1758	0.3729
>=0.522314	0.6851	0.8351	0.8122	4.1548	0.3771
>=.5224..	0.6851	0.8357	0.8127	4.1706	0.3768
>=.5235..	0.6851	0.8364	0.8132	4.1866	0.3765
>=.5237..	0.6851	0.837	0.8138	4.2026	0.3762
>=0.524324	0.6851	0.8376	0.8143	4.2188	0.3759
>=.5251..	0.6851	0.8382	0.8148	4.2351	0.3756
>=.5275..	0.6851	0.8389	0.8153	4.2515	0.3754
>=.5279..	0.6817	0.8389	0.8148	4.23	0.3795
>=.5293..	0.6817	0.8395	0.8153	4.2465	0.3792
>=.5309..	0.6782	0.8395	0.8148	4.2249	0.3833
>=.5313..	0.6782	0.8401	0.8153	4.2414	0.383
>=.5318..	0.6782	0.8407	0.8159	4.258	0.3828
>=.5330..	0.6782	0.8413	0.8164	4.2748	0.3825
>=.5333..	0.6782	0.842	0.8169	4.2917	0.3822
>=.5337..	0.6747	0.842	0.8164	4.2698	0.3863
>=.5348..	0.6713	0.842	0.8159	4.2479	0.3904
>=.5350..	0.6713	0.8426	0.8164	4.2648	0.3901
>=.5350..	0.6678	0.8426	0.8159	4.2428	0.3942
>=.5360..	0.6678	0.8432	0.8164	4.2597	0.3939
>=.5386..	0.6678	0.8438	0.8169	4.2767	0.3936
>=.5394..	0.6644	0.8438	0.8164	4.2546	0.3977
>=.5399..	0.6644	0.8445	0.8169	4.2716	0.3975
>=.5413..	0.6644	0.8451	0.8175	4.2889	0.3972
>=.5417..	0.6644	0.8457	0.818	4.3062	0.3969
>=.5418..	0.6609	0.8457	0.8175	4.2838	0.401
>=.5418..	0.6609	0.8463	0.818	4.3012	0.4007
>=.5427..	0.6609	0.847	0.8185	4.3188	0.4004
>=.5436..	0.6609	0.8476	0.819	4.3365	0.4001
>=.5448..	0.6574	0.8476	0.8185	4.3138	0.4042
>=.5465..	0.6574	0.8482	0.819	4.3315	0.4039
>=.5479..	0.654	0.8482	0.8185	4.3087	0.4079
>=.5488..	0.6505	0.8482	0.818	4.2859	0.412
>=.5497..	0.6505	0.8488	0.8185	4.3036	0.4117
>=0.550709	0.6505	0.8495	0.819	4.3215	0.4114
>=.5526..	0.6505	0.8501	0.8196	4.3395	0.4111
>=0.554033	0.6505	0.8507	0.8201	4.3577	0.4108
>=.5540..	0.6471	0.8507	0.8196	4.3345	0.4149
>=.5548..	0.6436	0.8507	0.819	4.3113	0.4189
>=.5550..	0.6436	0.8513	0.8196	4.3294	0.4186
>=.5552..	0.6436	0.852	0.8201	4.3477	0.4183
>=.5559..	0.6401	0.852	0.8196	4.3243	0.4224
>=.5573..	0.6401	0.8526	0.8201	4.3426	0.4221
>=.5585..	0.6367	0.8526	0.8196	4.3192	0.4261
>=.5600..	0.6367	0.8532	0.8201	4.3375	0.4258
>=0.560224	0.6367	0.8538	0.8206	4.3561	0.4255
>=.5611..	0.6332	0.8538	0.8201	4.3324	0.4296
>=.5618..	0.6332	0.8545	0.8206	4.351	0.4293
>=.5631..	0.6332	0.8551	0.8212	4.3697	0.4289
>=.5640..	0.6332	0.8557	0.8217	4.3887	0.4286
>=.5645..	0.6332	0.8563	0.8222	4.4077	0.4283
>=0.565212	0.6298	0.8563	0.8217	4.3837	0.4324
>=.5660..	0.6298	0.857	0.8222	4.4028	0.432
>=.5672..	0.6298	0.8576	0.8228	4.4221	0.4317
>=.5679..	0.6298	0.8582	0.8233	4.4416	0.4314
>=.5690..	0.6263	0.8582	0.8228	4.4172	0.4354
>=.5691..	0.6263	0.8588	0.8233	4.4367	0.4351
>=.5697..	0.6263	0.8595	0.8238	4.4565	0.4348
>=.5699..	0.6228	0.8595	0.8233	4.4318	0.4388
>=.5714..	0.6194	0.8595	0.8228	4.4072	0.4429
>=.5716..	0.6194	0.8601	0.8233	4.4269	0.4425
>=0.571744	0.6159	0.8601	0.8228	4.4022	0.4466
>=.5726..	0.6159	0.8607	0.8233	4.4219	0.4462
>=.5747..	0.6159	0.8613	0.8238	4.4418	0.4459
>=.5755..	0.6125	0.8613	0.8233	4.4169	0.4499
>=.5766..	0.6125	0.862	0.8238	4.4368	0.4496
>=0.578073	0.609	0.862	0.8233	4.4118	0.4536
>=.5782..	0.6055	0.862	0.8228	4.3867	0.4576
>=.5800..	0.6055	0.8626	0.8233	4.4067	0.4573
>=.5819..	0.6055	0.8632	0.8238	4.4268	0.457
>=.5823..	0.6055	0.8638	0.8243	4.4471	0.4566
>=.5850..	0.6055	0.8645	0.8249	4.4676	0.4563
>=.5853..	0.6055	0.8651	0.8254	4.4883	0.456
>=.5856..	0.6055	0.8657	0.8259	4.5091	0.4557
>=.5857..	0.6055	0.8663	0.8265	4.5302	0.4553
>=.5878..	0.6021	0.8663	0.8259	4.5043	0.4593
>=.5887..	0.6021	0.867	0.8265	4.5255	0.459
>=.5895..	0.6021	0.8676	0.827	4.5468	0.4587
>=.5898..	0.6021	0.8682	0.8275	4.5684	0.4583
>=.5907..	0.6021	0.8688	0.828	4.5901	0.458
>=.5919..	0.5986	0.8688	0.8275	4.5637	0.462
>=.5926..	0.5952	0.8688	0.827	4.5374	0.466
>=.5930..	0.5917	0.8688	0.8265	4.511	0.4699
>=.5931..	0.5917	0.8695	0.827	4.5326	0.4696
>=.5939..	0.5917	0.8701	0.8275	4.5543	0.4693
>=0.594969	0.5917	0.8707	0.828	4.5764	0.4689
>=.5953..	0.5917	0.8713	0.8286	4.5986	0.4686
>=.5969..	0.5882	0.8713	0.828	4.5717	0.4726
>=.5970..	0.5882	0.872	0.8286	4.594	0.4722
>=.5984..	0.5848	0.872	0.828	4.567	0.4762
>=.5986..	0.5848	0.8726	0.8286	4.5893	0.4759
>=.5993..	0.5848	0.8732	0.8291	4.6119	0.4755
>=.5999..	0.5848	0.8738	0.8296	4.6348	0.4752
>=.5999..	0.5848	0.8745	0.8302	4.6578	0.4748
>=0.601709	0.5848	0.8751	0.8307	4.6811	0.4745
>=.6024..	0.5848	0.8757	0.8312	4.7046	0.4742
>=.6031..	0.5848	0.8763	0.8317	4.7284	0.4738
>=.6032..	0.5813	0.8763	0.8312	4.7004	0.4778
>=.6041..	0.5779	0.8763	0.8307	4.6725	0.4817
>=.6042..	0.5779	0.877	0.8312	4.6962	0.4814
>=0.605093	0.5779	0.8776	0.8317	4.7201	0.481
>=.6053..	0.5779	0.8782	0.8323	4.7443	0.4807
>=.6053..	0.5744	0.8782	0.8317	4.7159	0.4846
>=.6065..	0.5709	0.8782	0.8312	4.6875	0.4886
>=.6070..	0.5675	0.8782	0.8307	4.6591	0.4925
>=.6074..	0.5675	0.8788	0.8312	4.6831	0.4922
>=0.607439	0.564	0.8788	0.8307	4.6546	0.4961
>=0.607823	0.564	0.8795	0.8312	4.6787	0.4957
>=.6081..	0.564	0.8801	0.8317	4.7031	0.4954
>=.6092..	0.564	0.8807	0.8323	4.7277	0.495
>=.6095..	0.564	0.8813	0.8328	4.7526	0.4947
>=.6103..	0.5606	0.8813	0.8323	4.7234	0.4986
>=.6103..	0.5606	0.8819	0.8328	4.7484	0.4983
>=.6115..	0.5606	0.8826	0.8333	4.7737	0.4979
>=.6116..	0.5606	0.8832	0.8339	4.7992	0.4976
>=.6129..	0.5606	0.8838	0.8344	4.825	0.4972
>=.6130..	0.5571	0.8838	0.8339	4.7952	0.5011
>=.6136..	0.5571	0.8844	0.8344	4.8211	0.5008
>=.6137..	0.5571	0.8851	0.8349	4.8473	0.5004
>=.6147..	0.5571	0.8857	0.8354	4.8738	0.5001
>=.6154..	0.5536	0.8857	0.8349	4.8435	0.504
>=0.61731	0.5536	0.8863	0.8354	4.8701	0.5036
>=.6179..	0.5536	0.8869	0.836	4.8971	0.5033
>=.6182..	0.5502	0.8869	0.8354	4.8664	0.5072
>=.6188..	0.5502	0.8876	0.836	4.8935	0.5068
>=.6193..	0.5502	0.8882	0.8365	4.9208	0.5065
>=.6199..	0.5502	0.8888	0.837	4.9485	0.5061
>=.6215..	0.5502	0.8894	0.8376	4.9764	0.5057
>=0.621873	0.5467	0.8894	0.837	4.9451	0.5096
>=0.622307	0.5433	0.8894	0.8365	4.9138	0.5135
>=.6228..	0.5433	0.8901	0.837	4.9417	0.5132
>=.6237..	0.5433	0.8907	0.8376	4.97	0.5128
>=.6237..	0.5433	0.8913	0.8381	4.9985	0.5124
>=.6240..	0.5433	0.8919	0.8386	5.0274	0.5121
>=.6251..	0.5398	0.8919	0.8381	4.9954	0.516
>=.6253..	0.5398	0.8926	0.8386	5.0245	0.5156
>=.6254..	0.5398	0.8932	0.8392	5.0538	0.5152
>=0.62598	0.5363	0.8932	0.8386	5.0214	0.5191
>=.6264..	0.5329	0.8932	0.8381	4.9891	0.523
>=.6265..	0.5329	0.8938	0.8386	5.0184	0.5226
>=.6287..	0.5294	0.8938	0.8381	4.9858	0.5265
>=.6287..	0.526	0.8938	0.8376	4.9532	0.5304
>=.6293..	0.526	0.8944	0.8381	4.9825	0.53
>=.6322..	0.526	0.8951	0.8386	5.0122	0.5296
>=.6323..	0.526	0.8957	0.8392	5.0422	0.5293
>=.6356..	0.5225	0.8957	0.8386	5.009	0.5331
>=.6356..	0.519	0.8957	0.8381	4.9759	0.537
>=0.636026	0.519	0.8963	0.8386	5.0058	0.5366
>=.6366..	0.519	0.8969	0.8392	5.0362	0.5362
>=0.637645	0.5156	0.8969	0.8386	5.0026	0.5401
>=.6390..	0.5156	0.8976	0.8392	5.0331	0.5397
>=0.640146	0.5156	0.8982	0.8397	5.064	0.5393
>=.6403..	0.5121	0.8982	0.8392	5.03	0.5432
>=.6414..	0.5121	0.8988	0.8397	5.061	0.5428
>=0.642581	0.5121	0.8994	0.8402	5.0925	0.5424
>=.6437..	0.5121	0.9001	0.8407	5.1243	0.5421
>=.6442..	0.5121	0.9007	0.8413	5.1565	0.5417
>=.6460..	0.5121	0.9013	0.8418	5.1892	0.5413
>=.6465..	0.5087	0.9013	0.8413	5.1541	0.5451
>=.6476..	0.5052	0.9013	0.8407	5.1191	0.549
>=.6482..	0.5052	0.9019	0.8413	5.1517	0.5486
>=0.648723	0.5017	0.9019	0.8407	5.1164	0.5524
>=.6491..	0.5017	0.9026	0.8413	5.1492	0.5521
>=0.650988	0.5017	0.9032	0.8418	5.1824	0.5517
>=.6512..	0.5017	0.9038	0.8423	5.216	0.5513
>=.6536..	0.5017	0.9044	0.8429	5.2501	0.5509
>=.6540..	0.4983	0.9044	0.8423	5.2139	0.5547
>=.6543..	0.4983	0.9051	0.8429	5.2482	0.5544
>=.6561..	0.4983	0.9057	0.8434	5.283	0.554
>=.6563..	0.4983	0.9063	0.8439	5.3182	0.5536
>=.6590..	0.4983	0.9069	0.8444	5.3539	0.5532
>=0.66122	0.4983	0.9076	0.845	5.3901	0.5528
>=.6613..	0.4983	0.9082	0.8455	5.4267	0.5525
>=.6622..	0.4948	0.9082	0.845	5.389	0.5563
>=.6622..	0.4913	0.9082	0.8444	5.3514	0.5601
>=.6626..	0.4879	0.9082	0.8439	5.3137	0.5639
>=.6627..	0.4879	0.9088	0.8444	5.3501	0.5635
>=.6627..	0.4844	0.9088	0.8439	5.3121	0.5673
>=.6634..	0.4844	0.9094	0.8444	5.3488	0.5669
>=.6639..	0.481	0.9094	0.8439	5.3106	0.5707
>=.6642..	0.481	0.9101	0.8444	5.3474	0.5703
>=.6644..	0.4775	0.9101	0.8439	5.309	0.5741
>=.6652..	0.4775	0.9107	0.8444	5.3461	0.5737
>=.6664..	0.474	0.9107	0.8439	5.3074	0.5775
>=.6673..	0.474	0.9113	0.8444	5.3447	0.5771
>=.6681..	0.4706	0.9113	0.8439	5.3057	0.5809
>=.6686..	0.4706	0.9119	0.8444	5.3433	0.5805
>=.6687..	0.4706	0.9126	0.845	5.3815	0.5801
>=0.668865	0.4671	0.9126	0.8444	5.3419	0.5839
>=.6700..	0.4637	0.9126	0.8439	5.3024	0.5877
>=.6706..	0.4637	0.9132	0.8444	5.3405	0.5873
>=.6709..	0.4637	0.9138	0.845	5.3792	0.5869
>=.6713..	0.4602	0.9138	0.8444	5.3391	0.5907
>=.6719..	0.4602	0.9144	0.845	5.378	0.5903
>=0.673656	0.4602	0.9151	0.8455	5.4176	0.5899
>=.6736..	0.4567	0.9151	0.845	5.3769	0.5937
>=.6744..	0.4567	0.9157	0.8455	5.4167	0.5933
>=.6749..	0.4533	0.9157	0.845	5.3757	0.5971
>=.6751..	0.4533	0.9163	0.8455	5.4158	0.5967
>=.6765..	0.4533	0.9169	0.846	5.4565	0.5962
>=0.677797	0.4533	0.9176	0.8466	5.4978	0.5958
>=.6792..	0.4533	0.9182	0.8471	5.5398	0.5954
>=.6800..	0.4533	0.9188	0.8476	5.5824	0.595
>=.6802..	0.4533	0.9194	0.8481	5.6257	0.5946
>=.6803..	0.4533	0.92	0.8487	5.6696	0.5942
>=.6804..	0.4498	0.92	0.8481	5.6264	0.598
>=0.680656	0.4498	0.9207	0.8487	5.6707	0.5976
>=.6818..	0.4498	0.9213	0.8492	5.7157	0.5972
>=.6821..	0.4464	0.9213	0.8487	5.6717	0.6009
>=.6838..	0.4429	0.9213	0.8481	5.6277	0.6047
>=.6842..	0.4394	0.9213	0.8476	5.5838	0.6084
>=.6864..	0.4394	0.9219	0.8481	5.6284	0.608
>=.6872..	0.436	0.9219	0.8476	5.5841	0.6118
>=.6874..	0.436	0.9225	0.8481	5.6291	0.6114
>=.6882..	0.436	0.9232	0.8487	5.6749	0.611
>=.6907..	0.436	0.9238	0.8492	5.7214	0.6105
>=.6908..	0.4325	0.9238	0.8487	5.676	0.6143
>=.6928..	0.4325	0.9244	0.8492	5.7229	0.6139
>=.6931..	0.4325	0.925	0.8497	5.7706	0.6135
>=.6933..	0.4291	0.925	0.8492	5.7245	0.6172
>=.6939..	0.4291	0.9257	0.8497	5.7726	0.6168
>=.6951..	0.4256	0.9257	0.8492	5.726	0.6205
>=.6988..	0.4256	0.9263	0.8497	5.7745	0.6201
>=0.699271	0.4256	0.9269	0.8503	5.8239	0.6197
>=.7036..	0.4256	0.9275	0.8508	5.8741	0.6193
>=.7037..	0.4256	0.9282	0.8513	5.9252	0.6188
>=.7047..	0.4256	0.9288	0.8519	5.9771	0.6184
>=0.706518	0.4256	0.9294	0.8524	6.03	0.618
>=.7066..	0.4256	0.93	0.8529	6.0839	0.6176
>=.7069..	0.4256	0.9307	0.8534	6.1387	0.6172
>=.7072..	0.4256	0.9313	0.854	6.1945	0.6168
>=.7089..	0.4256	0.9319	0.8545	6.2513	0.6164
>=.7097..	0.4221	0.9319	0.854	6.2005	0.6201
>=.7102..	0.4221	0.9325	0.8545	6.2579	0.6197
>=.7107..	0.4187	0.9325	0.854	6.2066	0.6234
>=.7108..	0.4152	0.9325	0.8534	6.1553	0.6271
>=0.711355	0.4152	0.9332	0.854	6.2128	0.6267
>=.7115..	0.4152	0.9338	0.8545	6.2715	0.6262
>=.7119..	0.4118	0.9338	0.854	6.2192	0.6299
>=0.713924	0.4083	0.9338	0.8534	6.1669	0.6336
>=.7147..	0.4048	0.9338	0.8529	6.1147	0.6374
>=.7157..	0.4048	0.9344	0.8534	6.1729	0.6369
>=.7161..	0.4048	0.935	0.854	6.2323	0.6365
>=.7162..	0.4048	0.9357	0.8545	6.2928	0.6361
>=.7180..	0.4048	0.9363	0.855	6.3545	0.6357
>=.7181..	0.4014	0.9363	0.8545	6.3002	0.6393
>=.7182..	0.4014	0.9369	0.855	6.3625	0.6389
>=.7190..	0.3979	0.9369	0.8545	6.3077	0.6426
>=.7216..	0.3979	0.9375	0.855	6.3708	0.6422
>=.7223..	0.3945	0.9375	0.8545	6.3154	0.6459
>=0.72303	0.391	0.9375	0.854	6.26	0.6496
>=.7231..	0.3875	0.9375	0.8534	6.2046	0.6533
>=.7232..	0.3875	0.9382	0.854	6.2672	0.6528
>=.7237..	0.3841	0.9382	0.8534	6.2113	0.6565
>=.7240..	0.3841	0.9388	0.854	6.2747	0.6561
>=.7246..	0.3841	0.9394	0.8545	6.3394	0.6556
>=.7249..	0.3841	0.94	0.855	6.4054	0.6552
>=.7249..	0.3841	0.9407	0.8556	6.4728	0.6548
>=0.725059	0.3841	0.9413	0.8561	6.5417	0.6543
>=.7256..	0.3806	0.9413	0.8556	6.4827	0.658
>=.7261..	0.3806	0.9419	0.8561	6.5524	0.6576
>=.7266..	0.3772	0.9419	0.8556	6.4929	0.6612
>=.7267..	0.3772	0.9425	0.8561	6.5635	0.6608
>=0.727242	0.3772	0.9432	0.8566	6.6356	0.6604
>=.7284..	0.3737	0.9432	0.8561	6.5747	0.664
>=.7293..	0.3737	0.9438	0.8566	6.6477	0.6636
>=.7304..	0.3702	0.9438	0.8561	6.5862	0.6673
>=.7308..	0.3668	0.9438	0.8556	6.5246	0.6709
>=.7324..	0.3668	0.9444	0.8561	6.598	0.6705
>=.7328..	0.3633	0.9444	0.8556	6.5357	0.6742
>=.7338..	0.3633	0.945	0.8561	6.61	0.6737
>=0.733967	0.3633	0.9457	0.8566	6.686	0.6733
>=.7340..	0.3599	0.9457	0.8561	6.6223	0.6769
>=.7353..	0.3564	0.9457	0.8556	6.5586	0.6806
>=.7360..	0.3529	0.9457	0.855	6.4949	0.6842
>=.7366..	0.3529	0.9463	0.8556	6.5705	0.6838
>=.7367..	0.3495	0.9463	0.855	6.506	0.6874
>=.7370..	0.3495	0.9469	0.8556	6.5826	0.687
>=.7371..	0.346	0.9469	0.855	6.5174	0.6906
>=.7376..	0.3426	0.9469	0.8545	6.4522	0.6943
>=.7383..	0.3391	0.9469	0.854	6.3871	0.698
>=.7389..	0.3391	0.9475	0.8545	6.4631	0.6975
>=.7390..	0.3391	0.9482	0.855	6.541	0.697
>=.7420..	0.3391	0.9488	0.8556	6.6207	0.6966
>=.7425..	0.3356	0.9488	0.855	6.5532	0.7002
>=.7428..	0.3356	0.9494	0.8556	6.6341	0.6998
>=.7428..	0.3356	0.95	0.8561	6.717	0.6993
>=.7429..	0.3322	0.95	0.8556	6.6477	0.7029
>=.7430..	0.3287	0.95	0.855	6.5785	0.7066
>=.7431..	0.3253	0.95	0.8545	6.5093	0.7102
>=.7434..	0.3218	0.95	0.854	6.44	0.7139
>=.7438..	0.3218	0.9507	0.8545	6.5215	0.7134
>=.7454..	0.3218	0.9513	0.855	6.6051	0.7129
>=.7462..	0.3218	0.9519	0.8556	6.6909	0.7125
>=.7464..	0.3218	0.9525	0.8561	6.779	0.712
>=.7464..	0.3183	0.9525	0.8556	6.7061	0.7156
>=0.747896	0.3183	0.9532	0.8561	6.7955	0.7152
>=.7500..	0.3149	0.9532	0.8556	6.7216	0.7188
>=.7502..	0.3114	0.9532	0.855	6.6478	0.7224
>=.7504..	0.3114	0.9538	0.8556	6.7376	0.722
>=.7509..	0.3114	0.9544	0.8561	6.8299	0.7215
>=.7509..	0.308	0.9544	0.8556	6.754	0.7251
>=.7522..	0.308	0.955	0.8561	6.8478	0.7246
>=0.753094	0.3045	0.955	0.8556	6.7709	0.7283
>=.7543..	0.301	0.955	0.855	6.6939	0.7319
>=.7545..	0.2976	0.955	0.8545	6.617	0.7355
>=.7557..	0.2941	0.955	0.854	6.54	0.7391
>=.7562..	0.2941	0.9557	0.8545	6.6321	0.7386
>=.7578..	0.2941	0.9563	0.855	6.7269	0.7382
>=.7596..	0.2941	0.9569	0.8556	6.8244	0.7377
>=.7607..	0.2941	0.9575	0.8561	6.9247	0.7372
>=.7620..	0.2907	0.9575	0.8556	6.8433	0.7408
>=.7630..	0.2872	0.9575	0.855	6.7618	0.7444
>=.7633..	0.2872	0.9582	0.8556	6.8627	0.7439
>=.7642..	0.2837	0.9582	0.855	6.78	0.7475
>=0.765034	0.2837	0.9588	0.8556	6.8828	0.7471
>=.7652..	0.2837	0.9594	0.8561	6.9887	0.7466
>=.7654..	0.2803	0.9594	0.8556	6.9034	0.7502
>=.7658..	0.2768	0.9594	0.855	6.8182	0.7538
>=0.766929	0.2734	0.9594	0.8545	6.733	0.7574
>=.7694..	0.2699	0.9594	0.854	6.6477	0.761
>=.7698..	0.2699	0.96	0.8545	6.7516	0.7605
>=.7719..	0.2699	0.9606	0.855	6.8588	0.76
>=.7730..	0.2699	0.9613	0.8556	6.9694	0.7595
>=0.773832	0.2699	0.9619	0.8561	7.0837	0.759
>=.7745..	0.2699	0.9625	0.8566	7.2017	0.7585
>=0.774705	0.2664	0.9625	0.8561	7.1094	0.7621
>=.7747..	0.2664	0.9631	0.8566	7.2299	0.7616
>=.7764..	0.263	0.9631	0.8561	7.136	0.7652
>=.7769..	0.263	0.9638	0.8566	7.259	0.7647
>=.7774..	0.2595	0.9638	0.8561	7.1635	0.7683
>=.7776..	0.2595	0.9644	0.8566	7.2892	0.7678
>=.7779..	0.2561	0.9644	0.8561	7.192	0.7714
>=.7782..	0.2526	0.9644	0.8556	7.0948	0.775
>=.7787..	0.2491	0.9644	0.855	6.9976	0.7786
>=.7789..	0.2491	0.965	0.8556	7.1226	0.7781
>=.7790..	0.2491	0.9656	0.8561	7.2521	0.7776
>=.7802..	0.2491	0.9663	0.8566	7.3864	0.7771
>=.7811..	0.2491	0.9669	0.8571	7.5258	0.7766
>=.7813..	0.2491	0.9675	0.8577	7.6705	0.7761
>=.7818..	0.2491	0.9681	0.8582	7.8209	0.7756
>=.7838..	0.2457	0.9681	0.8577	7.7123	0.7791
>=.7845..	0.2422	0.9681	0.8571	7.6036	0.7827
>=0.785321	0.2388	0.9681	0.8566	7.495	0.7863
>=.7862..	0.2353	0.9681	0.8561	7.3864	0.7899
>=.7869..	0.2318	0.9681	0.8556	7.2778	0.7934
>=.7888..	0.2318	0.9688	0.8561	7.4233	0.7929
>=.7888..	0.2318	0.9694	0.8566	7.5748	0.7924
>=.7891..	0.2284	0.9694	0.8561	7.4618	0.796
>=.7893..	0.2284	0.97	0.8566	7.6172	0.7955
>=.7901..	0.2284	0.9706	0.8571	7.7793	0.795
>=.7918..	0.2284	0.9713	0.8577	7.9484	0.7945
>=.7922..	0.2249	0.9713	0.8571	7.828	0.798
>=.7924..	0.2215	0.9713	0.8566	7.7075	0.8016
>=.7939..	0.218	0.9713	0.8561	7.5871	0.8051
>=.7945..	0.2145	0.9713	0.8556	7.4667	0.8087
>=.7948..	0.2111	0.9713	0.855	7.3462	0.8123
>=.7948..	0.2076	0.9713	0.8545	7.2258	0.8158
>=.7950..	0.2076	0.9719	0.855	7.3864	0.8153
>=.7950..	0.2076	0.9725	0.8556	7.5543	0.8148
>=.7974..	0.2076	0.9731	0.8561	7.7299	0.8143
>=.7977..	0.2076	0.9738	0.8566	7.914	0.8137
>=0.799053	0.2042	0.9738	0.8561	7.7821	0.8173
>=.7992..	0.2007	0.9738	0.8556	7.6502	0.8208
>=0.800577	0.2007	0.9744	0.8561	7.8368	0.8203
>=.8008..	0.1972	0.9744	0.8556	7.7017	0.8239
>=.8015..	0.1938	0.9744	0.855	7.5666	0.8274
>=0.80234	0.1903	0.9744	0.8545	7.4314	0.831
>=.8027..	0.1903	0.975	0.855	7.6172	0.8304
>=.8028..	0.1869	0.975	0.8545	7.4787	0.834
>=.8044..	0.1869	0.9756	0.855	7.6705	0.8335
>=0.805565	0.1869	0.9763	0.8556	7.8723	0.8329
>=.8069..	0.1834	0.9763	0.855	7.7265	0.8365
>=.8074..	0.1834	0.9769	0.8556	7.9354	0.8359
>=.8079..	0.1799	0.9769	0.855	7.7856	0.8395
>=.8083..	0.1765	0.9769	0.8545	7.6359	0.843
>=.8104..	0.1765	0.9775	0.855	7.848	0.8425
>=.8119..	0.173	0.9775	0.8545	7.6942	0.846
>=.8123..	0.173	0.9781	0.855	7.914	0.8455
>=.8128..	0.1696	0.9781	0.8545	7.7557	0.849
>=.8138..	0.1661	0.9781	0.854	7.5974	0.8525
>=.8151..	0.1661	0.9788	0.8545	7.8209	0.852
>=0.816034	0.1661	0.9794	0.855	8.0579	0.8515
>=.8164..	0.1626	0.9794	0.8545	7.89	0.855
>=0.816769	0.1626	0.98	0.855	8.1366	0.8544
>=.8172..	0.1592	0.98	0.8545	7.9635	0.858
>=.8175..	0.1557	0.98	0.854	7.7903	0.8615
>=.8183..	0.1557	0.9806	0.8545	8.0416	0.861
>=.8201..	0.1522	0.9806	0.854	7.8629	0.8645
>=.8202..	0.1488	0.9806	0.8534	7.6842	0.868
>=.8211..	0.1488	0.9813	0.854	7.9404	0.8675
>=.8213..	0.1488	0.9819	0.8545	8.2142	0.8669
>=.8222..	0.1488	0.9825	0.855	8.5075	0.8664
>=.8244..	0.1488	0.9831	0.8556	8.8226	0.8658
>=.8255..	0.1453	0.9831	0.855	8.6174	0.8693
>=.8258..	0.1419	0.9831	0.8545	8.4123	0.8729
>=.8260..	0.1384	0.9831	0.854	8.2071	0.8764
>=.8262..	0.1349	0.9831	0.8534	8.0019	0.8799
>=.8266..	0.1349	0.9838	0.854	8.3097	0.8793
>=.8274..	0.1349	0.9844	0.8545	8.6421	0.8788
>=.8283..	0.1349	0.985	0.855	9.0022	0.8782
>=.8283..	0.1315	0.985	0.8545	8.7713	0.8817
>=.8294..	0.1315	0.9856	0.855	9.1527	0.8812
>=.8308..	0.128	0.9856	0.8545	8.9119	0.8847
>=.8308..	0.128	0.9863	0.855	9.3169	0.8841
>=.8310..	0.1246	0.9863	0.8545	9.0651	0.8876
>=0.831043	0.1246	0.9869	0.855	9.4968	0.8871
>=.8330..	0.1211	0.9869	0.8545	9.233	0.8906
>=.8343..	0.1211	0.9875	0.855	9.6946	0.89
>=.8344..	0.1176	0.9875	0.8545	9.4176	0.8935
>=.8346..	0.1142	0.9875	0.854	9.1406	0.897
>=.8357..	0.1107	0.9875	0.8534	8.8636	0.9005
>=.8357..	0.1073	0.9875	0.8529	8.5867	0.904
>=.8364..	0.1038	0.9875	0.8524	8.3097	0.9075
>=0.83728	0.1003	0.9875	0.8519	8.0327	0.911
>=.8387..	0.0969	0.9875	0.8513	7.7557	0.9145
>=0.841719	0.0969	0.9881	0.8519	8.1639	0.914
>=.8428..	0.0934	0.9881	0.8513	7.8723	0.9175
>=.8435..	0.0934	0.9888	0.8519	8.3097	0.9169
>=.8460..	0.09	0.9888	0.8513	8.0019	0.9204
>=0.848913	0.0865	0.9888	0.8508	7.6942	0.9239
>=.8498..	0.083	0.9888	0.8503	7.3864	0.9274
>=.8514..	0.0796	0.9888	0.8497	7.0786	0.9309
>=.8522..	0.0761	0.9888	0.8492	6.7709	0.9344
>=0.854722	0.0761	0.9894	0.8497	7.1691	0.9338
>=.8551..	0.0727	0.9894	0.8492	6.8433	0.9373
>=.8552..	0.0692	0.9894	0.8487	6.5174	0.9408
>=.8588..	0.0657	0.9894	0.8481	6.1915	0.9443
>=.8607..	0.0657	0.99	0.8487	6.5785	0.9437
>=.8617..	0.0623	0.99	0.8481	6.2323	0.9472
>=.8625..	0.0588	0.99	0.8476	5.886	0.9507
>=0.86261	0.0588	0.9906	0.8481	6.2784	0.9501
>=.8638..	0.0588	0.9913	0.8487	6.7269	0.9495
>=.8651..	0.0588	0.9919	0.8492	7.2443	0.9489
>=.8657..	0.0588	0.9925	0.8497	7.848	0.9483
>=.8665..	0.0554	0.9925	0.8492	7.3864	0.9518
>=.8670..	0.0554	0.9931	0.8497	8.0579	0.9512
>=0.867295	0.0554	0.9938	0.8503	8.8636	0.9506
>=.8680..	0.0554	0.9944	0.8508	9.8485	0.95
>=.8683..	0.0519	0.9944	0.8503	9.233	0.9535
>=.8684..	0.0519	0.995	0.8508	10.3871	0.9529
>=.8700..	0.0484	0.995	0.8503	9.6946	0.9563
>=.8701..	0.045	0.995	0.8497	9.0022	0.9598
>=.8713..	0.0415	0.995	0.8492	8.3097	0.9633
>=.8728..	0.0381	0.995	0.8487	7.6172	0.9668
>=.8785..	0.0346	0.995	0.8481	6.9247	0.9702
>=.8789..	0.0311	0.995	0.8476	6.2323	0.9737
>=.8800..	0.0311	0.9956	0.8481	7.1226	0.9731
>=0.884892	0.0277	0.9956	0.8476	6.3312	0.9766
>=.8866..	0.0242	0.9956	0.8471	5.5398	0.9801
>=.8867..	0.0208	0.9956	0.8466	4.7484	0.9835
>=.8881..	0.0173	0.9956	0.846	3.957	0.987
>=.8890..	0.0173	0.9963	0.8466	4.6165	0.9864
>=.8899..	0.0173	0.9969	0.8471	5.5398	0.9858
>=0.891804	0.0173	0.9975	0.8476	6.9246	0.9852
>=.8953..	0.0138	0.9975	0.8471	5.5397	0.9886
>=.8959..	0.0138	0.9981	0.8476	7.3863	0.988
>=.9084..	0.0138	0.9988	0.8481	11.0801	0.9874
>=.9129..	0.0104	0.9988	0.8476	8.3101	0.9909
>=.9187..	0.0104	0.9994	0.8481	16.6191	0.9902
>=0.933498	0.0069	0.9994	0.8476	11.0794	0.9937
>=.9422..	0.0035	0.9994	0.8471	5.5397	0.9972
Obs	RoC area	Std. err.	95% conf. interval
1890	0.8064	0.0151	0.7768	0.83593
